# Supplementary material for: Comparative evolutionary analyses of eight whitefly Bemisia tabaci sensu lato genomes: cryptic species, agricultural pests and plant-virus vectors
Source: BMC Genomics. 2023 Jul 19;24:408. doi: 10.1186/s12864-023-09474-3 (PMC10357772; doi:10.1186/s12864-023-09474-3)
Supplement: Supplementary file 1 — Additional file 1. Supplementary tables S1-S16. [file 12864_2023_9474_MOESM1_ESM.xlsx]

## Sheet: Table S1
Table S1: ENA PacBio data accessions ENA sample material accessions and genome PacBio sequence data accessions related to genomic assemblies for all B. tabaci s.l. species presented in this study.
Genomic PacBio data - B. tabaci sensu lato
ENA Study Accession - PRJEB28507 (SSA1-SG1-Ug, SSA1-SG1-Ng); PRJEB35304 (SSA2-Ng, SSA3-Ng); PRJEB39408 (Asia II-5, Uganda-1)
Sample_title	Taxonomic ID	Scientific name	Common name	Field collection year	Country	Region	Field host	Laboratory host	Collector	Inbreeding generation	Lab sample collection date	Developmental stage	Gender	Tissue type	Number per extraction	Sample description	Sequencing provider	Sequencing platform	Library information	No. SMRT Cells	No. Sequence files	Sample (PacBio)	Sample (Annotation)	Analysis acc
SSA1-SG1-Ug	7038	Bemisia tabaci s.l.	African cassava whitefly	2016	Uganda	Kayingo	Manihot esculenta	Solanum melongena cv. Black beauty	Habibu Mugerwa	F6	2017-03	Adult	Male (haploid)	Whole body	2000	HMW gDNA sample (sheared to approx. 30Kb)	Earlham Institute, Norwich, England	PacBio Sequel System	PacBio 20-30kb	11	11	ERS3648041	ERS3482101	ERZ1305023
SSA1-SG1-Ng	7038	Bemisia tabaci s.l.	African cassava whitefly	2015	Nigeria	Port Harcourt,	Manihot esculenta	Solanum melongena cv. Black beauty	Joachim Nwezeobi	F8	2017-05	Adult	Male (haploid)	Whole body	3000	HMW gDNA sample (sheared to approx. 30Kb)	Centre for Genomic Research, University of Liverpool, England	PacBio Sequel IIe System, Sequel SMRT Cell (v2.0 chemistry)	PacBio 30kb	8	1	ERS3648042	ERS3672472	ERZ1305024
SSA2-Ng	7038	Bemisia tabaci s.l.	African cassava whitefly	2015	Nigeria	Argungu, Kebbi State	Manihot esculenta	Solanum melongena cv. Black beauty	Ibrahim U. Mohammed	F6	2018-10	Adult	Male (haploid)	Whole body	3000	HMW gDNA sample (sheared to approx. 30Kb)	Centre for Genomic Research, University of Liverpool, England	PacBio Sequel IIe System, Sequel SMRT Cell (v3.0 chemistry)	PacBio 30kb	8	1	ERS3648043	ERS4366836	ERZ1468193
SSA3-Ng	7038	Bemisia tabaci s.l.	African cassava whitefly	2015	Nigeria	Nkalagu	Manihot esculenta	Solanum melongena cv. Black beauty	Joachim Nwezeobi	F8	2017-06	Adult	Male (haploid)	Whole body	3000	HMW gDNA sample (sheared to approx. 30Kb)	Centre for Genomic Research, University of Liverpool, England	PacBio Sequel IIe System, Sequel SMRT Cell (v2.0 chemistry)	PacBio 30kb	8	1	ERS3648044	ERS4366837	ERZ1468196
Asia II-5	7038	Bemisia tabaci s.l.	Indian cassava whitefly	2016	India	Salem, Tamil Nadu	Manihot esculenta	Solanum melongena cv. Black beauty	Maruthi M. N. Gowda	F5	2019-01	Adult	Male (haploid)	Whole body	1800	HMW gDNA sample (sheared to approx. 30Kb)	Centre for Genomic Research, University of Liverpool, England	PacBio Sequel IIe System, Sequel SMRT Cell (v3.0 chemistry)	PacBio 30kb	8	1	ERS3648046	ERS4869811	ERZ1468197
Uganda-1	7038	Bemisia tabaci s.l.	Sweet-potato whitefly	2014	Uganda	Namulonge	Ipomoea batatas	Solanum melongena cv. Black beauty	Habibu Mugerwa	F5	2017-08	Adult	Male (haploid)	Whole body	1000	HMW gDNA sample (sheared to approx. 30Kb)	Earlham Institute, Norwich, England	PacBio Sequel System	PacBio 20-30kb	7	7	ERS3648045	ERS4870019	ERZ1468195
Sequencing files deposited to ENA
SSA1-SG1 Uganda
File #	Sample (PacBio)	Experiment Accession	Run accession	File name
1	ERS3648041	ERX3510618	ERR3489203	m54053_170823_104252.subreads.bam
2	ERS3648041	ERX3510626	ERR3489211	m54053_170823_205244.subreads.bam
3	ERS3648041	ERX3510619	ERR3489204	m54053_170916_192358.subreads.bam
4	ERS3648041	ERX3510623	ERR3489208	m54053_170917_053352.subreads.bam
5	ERS3648041	ERX3510625	ERR3489210	m54053_170917_154334.subreads.bam
6	ERS3648041	ERX3510621	ERR3489206	m54053_170918_015315.subreads.bam
7	ERS3648041	ERX3510620	ERR3489205	m54053_171006_145652.subreads.bam
8	ERS3648041	ERX3510627	ERR3489212	m54053_171007_005656.subreads.bam
9	ERS3648041	ERX3510624	ERR3489209	m54053_171007_110634.subreads.bam
10	ERS3648041	ERX3510628	ERR3489213	m54053_171007_211625.subreads.bam
11	ERS3648041	ERX3510622	ERR3489207	m54053_171008_072607.subreads.bam
SSA1-SG1 Nigeria
File #	Sample (PacBio)	Experiment Accession	Run accession	File name
1	ERS3648042	ERX3521357	ERR3500120	SSA1_Nig.subreads.bam
SSA2 Nigeria
File #	Sample (PacBio)	Experiment Accession	Run accession	File name
1	ERS3648043	ERX3646085	ERR3654069	SSA2_NG.fastq.gz
SSA3 Nigeria
File #	Sample (PacBio)	Experiment Accession	Run accession	File name
1	ERS3648044	ERX3646088	ERR3654072	SSA3_NG.fastq.gz
Asia II-5
File #	Sample (PacBio)	Experiment Accession	Run accession	File name
1	ERS3648046	ERX4335833	ERR4392020	ASIAII_5.subreads.bam
Uganda-1
File #	Sample (PacBio)	Experiment Accession	Run accession	File name
1	ERS3648045	ERX4296591	ERR4352052	m54053_171214_043406.subreads.bam
2	ERS3648045	ERX4296590	ERR4352051	m54053_171214_144353.subreads.bam
3	ERS3648045	ERX4296594	ERR4352055	m54053_180216_221030.subreads.bam
4	ERS3648045	ERX4296595	ERR4352056	m54053_180307_005825.subreads.bam
5	ERS3648045	ERX4296592	ERR4352053	m54053_180307_110811.subreads.bam
6	ERS3648045	ERX4296588	ERR4352049	m54053_180307_211803.subreads.bam
7	ERS3648045	ERX4296593	ERR4352054	m54053_180317_085120.subreads.bam

## Sheet: Table S2
Table S2: Taxonomic screening of PacBio genomic reads Summary of the genomic PacBio taxonomic read filtration performed with Kraken2 (see “Methods”). Individual SMRT-Cell sequence libraries (n) shown for each species examined, with raw reads (unfiltered) highlighted in yellow, Bemisia tabaci s.l. (classified) highlighted in green and non-Bemisia tabaci s.l. (unclassified) highlighted in red.
Genomic PacBio data - B. tabaci sensu lato
ENA Study Accession - PRJEB28507 (SSA1-SG1-Ug, SSA1-SG1-Ng); PRJEB35304 (SSA2-Ng, SSA3-Ng); PRJEB39408 (Asia II-5, Uganda-1)
Raw Sequel data (SMRT Cell)
		SSA1-SG1 Ug (n=11)											SSA1-SG1 Ng (n=8)	SSA2-Ng (n=8)	SSA3-Ng (n=8)	Asia II-5 (n=8)	Uganda-1 (n=7)
	File name:	m54053_170823_104252	m54053_170823_205244	m54053_170916_192358	m54053_170917_053352	m54053_170917_154334	m54053_170918_015315	m54053_171006_145652	m54053_171007_005656	m54053_171007_110634	m54053_171007_211625	m54053_171008_072607	SSA1_Nig.subreads	SSA2_NG.subreads	SSA3_NG.subreads	ASIAII_5.subreads	m54053_171214_043406	m54053_171214_144353	m54053_180216_221030	m54053_180307_005825	m54053_180307_110811	m54053_180307_211803	m54053_180317_085120
	Total reads:	1173882	1444566	906860	958884	1351912	1010482	980366	1282644	1102790	1397566	1106742	7591686	4773503	6665137	5993004	553950	698024	654336	1135038	545572	296296	592092
	Total raw nucelotides:	10558470932	12492325998	7655434604	8737590206	11835715114	9356919438	9931485138	11454518542	9385363920	10700548426	9934076176	55052866833	53974171323	52272049435	81085706783	4292591280	4161790574	5044909538	7927363868	4722716690	2393997686	4860737426
	Mean length:	8994.49	8647.81	8441.69	9112.25	8754.8	9259.86	10130.4	8930.4	8510.56	7656.56	8975.96	7251.73	11307	7842.61	13530.1	7749.06	5962.25	7709.97	6984.23	8656.45	8079.75	8209.43
	Median length:	7153	6684	6964	7404	7088	7811	8580	7237	6578	5534	7447	4916	6721	4829	10100	5147	3852.5	5171	4580	6369	5611	5818
	Mode length:	262	107	143	186	144	143	167	167	128	149	353	1932	1934	1936	53	71	69	1978	203	2024	1988	1989			Filtered - retained
	Max length:	169703	72718	88313	59835	70067	73329	164368	66263	65423	82538	93084	85666	87488	98141	124110	57439	98091	59288	86090	84674	117431	61801					< 1K	>1-3k	>3-5k	>5-6k	>6-7k	>7-8k	>8-9k	>9-10K	>10-15k	>15-20k	>20-30k	>30-40k	>40k
	reads <1000	155398	207400	107156	117854	170930	109708	94582	165416	159738	247492	124040	984920	509991	769107	464542	82890	130470	81246	182398	44796	31142	57368				SSA1-SG1-Ug #1-11	1494830	1654176	1283602	589374	581404	580290	558952	522146	1967180	1383612	1071402	115314	9132
	reads >1k-3k	179654	229856	143302	144860	209496	144590	137618	198096	182392	246754	169894	1942355	1185576	1972355	691724	112630	168654	144966	250580	103442	62616	118788				SSA1-SG1-Ng #1-8	851050	1042416	717835	312055	289820	269768	247412	226562	1076899	657765	313740	45711	7648
	reads >3k-5k	129672	165920	106788	104392	153596	108000	98146	139032	124860	166240	123294	901288	416958	639451	621061	76630	107402	94062	165066	78058	42966	88648				SSA2-Ng #1-8	435199	530055	350434	147359	136931	129662	123178	117290	509552	392822	556973	335235	120265
	reads >5k-6k	57664	72466	48934	47376	68500	49876	43954	63130	54218	70118	55286	369263	164976	269297	274969	31302	41682	38524	65938	34536	18274	37544				SSA3-Ng #1-8	642311	740916	516335	233927	224293	213189	199004	183657	871058	676998	406093	85540	21026
	reads >6k-7k	55808	67944	49000	46428	67708	50176	43712	61354	51670	64864	55446	334467	149958	250876	256621	27716	35592	33852	58080	31330	16112	33318				ASIA-II-5 #1-8	404473	525863	492751	228112	218555	207967	196930	185790	785870	589091	899217	443449	180251
	reads >7k-8k	54598	65700	48304	45842	66394	52782	45020	61046	50186	61816	56280	304781	139589	233650	238900	24718	30388	29646	50734	28594	14290	29080				Uganda-1 #1-7	547106	784712	601104	252908	224908	199064	175024	154022	541514	292416	255520	68754	8582
	reads >8k-9k	52392	61638	46450	43904	64594	50998	46400	57552	47136	56946	54474	275395	131084	214968	222200	21798	25842	26384	44272	25166	12414	26102			Filtered - removed
	reads >9k-10K	48724	57016	42944	40782	59378	47576	44104	54190	44004	52642	50876	249203	123613	195891	206697	19192	21998	23522	38034	22456	11206	22952					< 1K	>1-3k	>3-5k	>5-6k	>6-7k	>7-8k	>8-9k	>9-10K	>10-15k	>15-20k	>20-30k	>30-40k	>40k
	reads >10k-15k	182992	218648	154136	154402	219196	179140	168274	205708	165600	196394	186188	1150239	528274	905773	845915	69550	71894	82506	133150	80156	39260	81306				SSA1Ug #1-11	82442	166168	68169	21074	16353	13839	11766	10045	31749	16795	12447	1578	215
	reads >15K-20k	133732	157026	91474	113542	147598	116676	127438	151266	120556	130186	127708	692776	401462	691752	614158	38994	33722	45112	71178	44666	21896	44422				SSA1Nig #1-8	133870	899939	183453	57208	44647	35013	27983	22641	73340	35011	16936	2517	447
	reads >20k-30k	109228	125586	61036	89064	111728	89724	115434	113762	92578	94692	93464	330676	563865	413840	920442	35982	24782	41282	59702	39832	19464	40194				SSA2Nig #1-8	74792	655521	66524	17617	13027	9927	7906	6323	18722	8640	6892	2075	582
	reads >30K-40k	12884	14180	6938	9664	11886	10486	14368	11244	9094	8678	9048	48228	337310	86828	451300	11174	5130	11794	14092	11058	5884	10886				SSA3Nig #1-8	126796	1231439	123116	35370	26583	20461	15964	12234	34715	14754	7747	1288	323
	reads >40k	1136	1186	398	774	908	750	1316	848	758	744	744	8095	120847	21349	184475	1374	468	1440	1814	1482	772	1484				ASIAII-5 #1-8	60069	165861	128310	46857	38066	30933	25270	20907	60045	25067	21225	7851	4224
	reads <= 1kb (%)	13.238	14.3573	11.8162	12.2907	12.6436	10.857	9.64762	12.8965	14.4849	17.7088	11.2077	12.97	10.68	11.54	7.75	14.9634	18.6913	12.4166	16.0698	8.21083	10.5104	9.68903				Uganda1 #1-7	63204	176964	51728	14892	11092	8386	6954	5338	16308	7574	5718	1264	252
	No. reads > 10,000nt	439972	516626	313982	367446	491316	396776	426830	482828	388586	430694	417152	2230014	1951758	2119542	3016290	157074	135996	182134	279936	177194	87276	178292
	reads > 10,000nt (%)	37.4801	35.7634	34.623	38.3202	36.3423	39.266	43.5378	37.6432	35.2366	30.8174	37.6919	29.37	40.8873	31.8	50.3302	28.3553	19.483	27.8349	24.6631	32.4786	29.4557	30.1122
	Coverage on 650Mb	16.2438	19.219	11.7776	13.4424	18.2088	14.3953	15.2792	17.6223	14.439	16.4624	15.2832	84.69	83.04	80.42	125	6.60399	6.40275	7.7614	12.1959	7.26572	3.68307	7.47806
	Total Coverage on 650Mb	172.373											84.69	83.04	80.42	124.75	51.3909
	Total nucleotides:	112042448494											55052866833	53974171323	52272049435	81085706783	33404107062
Kraken2: Taxonomic Filtering:
Classified ["Bemisia tabaci s.l"]
	Total reads:	1095620	1346054	847614	897646	1264636	950022	912672	1191394	1008514	1275374	1021868	6058681	3884955	5014347	5358319	517066	634132	597088	1019234	512230	272606	553278
	Total nt:	10181137318	12042844600	7375280528	8456639184	11450156214	9068693508	9544907450	11018796924	8903479472	10135853768	9504596790	49154220359	51356998032	47618922510	76915041986	4170729018	3960494782	4836308696	7456219290	4563208814	2295148850	4696285532
	Mean length:	9292.58	8946.78	8701.23	9420.91	9054.11	9545.77	10458.2	9248.66	8828.32	7947.36	9301.2	8113.02	13219.5	9496.54	14354.3	8066.14	6245.54	8099.83	7315.51	8908.52	8419.29	8488.11
	Median length:	7586	7133	7323	7834	7508	8181	9002	7697	7067	6005	7893	6357	9762	7694	11251	5554	4213	5673	5006	6673	6038	6162
	Mode length:	140	107	143	186	144	143	167	176	197	149	353	199	258	208	53	71	69	247	203	2444	297	371
	Max length:	79964	72718	55128	59835	62083	66245	68255	66263	65423	61732	59305	85666	87488	84317	114922	57439	66344	59288	68576	59576	58403	61801
	reads <1000	139450	186576	96312	106972	153912	98774	84658	148782	145468	223674	110252	851050	435199	642311	404473	75214	118108	71682	163042	40078	27578	51404
	reads >1k-3k	152596	195010	121628	121794	176044	122188	112632	162556	148912	201844	138972	1042416	530055	740916	525863	95110	136276	114254	198956	88950	50486	100680
	reads >3k-5k	118080	150576	97958	94828	140570	99014	89142	126156	109574	147372	110332	717835	350434	516335	492751	71322	98360	87454	147238	73328	40224	83178
	reads >5k-6k	54012	67920	46180	44326	64538	47026	41052	59074	49370	64514	51362	312055	147359	233927	228112	29852	39320	36616	60780	33132	17406	35802
	reads >6k-7k	52908	64488	46756	44140	64602	47988	41264	58466	47788	60648	52356	289820	136931	224293	218555	26668	33948	32436	54130	30172	15430	32124
	reads >7k-8k	52178	62864	46400	43940	63826	50922	42984	58526	46896	58246	53508	269768	129662	213189	207967	23972	29122	28576	47830	27620	13774	28170
	reads >8k-9k	50270	59326	44796	42330	62426	49346	44536	55428	44380	54098	52016	247412	123178	199004	196930	21230	24888	25486	41752	24350	11984	25334
	reads >9k-10K	47036	55116	41572	39418	57670	46196	42406	52388	41566	50108	48670	226562	117290	183657	185790	18748	21288	22858	36192	21824	10834	22278
	reads >10k-15k	177660	212456	149860	150410	213798	174864	162310	199612	158236	188448	179526	1076899	509552	871058	785870	68396	69948	80330	127410	77982	38124	79324
	reads >15K-20k	130750	153756	89378	111536	144880	114566	123904	147672	116834	125910	124426	657765	392822	676998	589091	38466	33000	44012	68618	43540	21332	43448
	reads >20k-30k	106996	122984	59640	87718	109838	88140	112572	111000	89998	91544	90972	313740	556973	406093	899217	35604	24366	40386	57884	38940	18944	39396
	reads >30K-40k	12582	13850	6754	9478	11650	10276	13962	10920	8790	8280	8772	45711	335235	85540	443449	11114	5060	11590	13686	10868	5758	10678
	reads >40k	1102	1132	380	756	882	722	1250	814	702	688	704	7648	120265	21026	180251	1370	448	1408	1716	1446	732	1462
	% raw reads retained	93.3331	93.1805	93.4669	93.6136	93.5443	94.0167	93.095	92.8858	91.4511	91.2568	92.3312	79.8068	81.3858	75.23	89.4096	93.3416	90.8467	91.251	89.7973	93.8886	92.0046	93.4446
	% of raw nucelotides	96.4262	96.4019	96.3405	96.7846	96.7424	96.9196	96.1076	96.1961	94.8656	94.7228	95.6767	89.2855	91.15	91.0983	94.8565	97.1611	95.1632	95.8651	94.0567	96.6225	95.871	96.6167
	reads <= 1kb (%)	12.728	13.861	11.3627	11.9169	12.1705	10.397	9.27584	12.4881	14.424	17.5379	10.7893	14.0468	11.2	12.81	7.55	14.5463	18.6251	12.0053	15.9965	7.82422	10.1164	9.29081
	No. reads > 10,000nt	429090	504178	306012	359898	481048	388568	413998	470018	374560	414870	404400	2101763	1914847	1.18973e+06	2897878	154950	132822	177726	269314	172776	84890	174308
	reads > 10,000nt (%)	39.1641	37.456	36.1028	40.0935	38.0385	40.9009	45.3611	39.4511	37.1398	32.5293	39.5746	34.6901	49.2888	41.1	54.0818	29.9672	20.9455	29.7655	26.4232	33.7302	31.1402	31.5046
	Coverage on 650Mb estiamted genome length	15.6633	18.5275	11.3466	13.0102	17.6156	13.9518	14.6845	16.952	13.6977	15.5936	14.6225	75.6219	79.0108	73.2599	118.331	6.41651	6.09307	7.44047	11.4711	7.02032	3.531	7.22505
	Total Coverage on 650Mb	165.665											75.6	79.01	73.26	118.33	49.1975
	Total nucleotides:	107682385756											49154220359	51356998032	47618922510	76915041986	31978394982
Unclassified ["Non Bemisia tabaci s.l"]
	Total reads:	78262	98512	59246	61238	87276	60460	67694	91250	94276	122192	84874	1533005	888548	1650790	634685	36884	63892	57248	115804	33342	23690	38814
	Total nt:	377333614	449481398	280154076	280951022	385558900	288225930	386577688	435721618	481884448	564694658	429479386	5898646474	2617173291	4653126925	4170664797	121862262	201295792	208600842	471144578	159507876	98848836	164451894
	Mean length:	4821.42	4562.71	4728.66	4587.85	4417.7	4767.22	5710.66	4775.03	5111.42	4621.37	5060.2	1923.88	1472.72	1409.36	6571.24	3303.93	3150.56	3643.81	4068.47	4783.99	4172.6	4236.92
	Median length:	2596	2474	2567	2558	2407	2557.5	2836	2426	2948	2503	2773	1036	991	1966	4334	2109	2096	2117	2292	2450	2074	2218
	Mode length:	918	1096	795	1214	1180	1232	2037	1982	1986	763	2087	966	967	1936	1407	1986	1991	2028	2069	1590	1987	1986
	Max length:	169703	61976	88313	49488	70067	73329	164368	48057	58292	82538	93084	70693	42948.5	98141	124110	49915	98091	52472	86090	84674	117431	58851
	reads <1000	7974	10412	5422	5441	8509	5467	4962	8317	7135	11909	6894	133870	74792	126796	60069	3838	6181	4782	9678	2359	1782	2982
	reads >1k-3k	13529	17423	10837	11533	16726	11201	12493	17770	16740	22455	15461	899939	655521	1231439	165861	8760	16189	15356	25812	7246	6065	9054
	reads >3k-5k	5796	7672	4415	4782	6513	4493	4502	6438	7643	9434	6481	183453	66524	123116	128310	2654	4521	3304	8914	2365	1371	2735
	reads >5k-6k	1826	2273	1377	1525	1981	1425	1451	2028	2424	2802	1962	57208	17617	35370	46857	725	1181	954	2579	702	434	871
	reads >6k-7k	1450	1728	1122	1144	1553	1094	1224	1444	1941	2108	1545	44647	13027	26583	38066	524	822	708	1975	579	341	597
	reads >7k-8k	1210	1418	952	951	1284	930	1018	1260	1645	1785	1386	35013	9927	20461	30933	373	633	535	1452	487	258	455
	reads >8k-9k	1061	1156	827	787	1084	826	932	1062	1378	1424	1229	27983	7906	15964	25270	284	477	449	1260	408	215	384
	reads >9k-10K	844	950	686	682	854	690	849	901	1219	1267	1103	22641	6323	12234	20907	222	355	332	921	316	186	337
	reads >10k-15k	2666	3096	2138	1996	2699	2138	2982	3048	3682	3973	3331	73340	18722	34715	60045	577	973	1088	2870	1087	568	991
	reads >15K-20k	1491	1635	1048	1003	1359	1055	1767	1797	1861	2138	1641	35011	8640	14754	25067	264	361	550	1280	563	282	487
	reads >20k-30k	1116	1301	698	673	945	792	1431	1381	1290	1574	1246	16936	6892	7747	21225	189	208	448	909	446	260	399
	reads >30K-40k	151	165	92	93	118	105	203	162	152	199	138	2517	2075	1288	7851	30	35	102	203	95	63	104
	reads >40k	17	27	9	9	13	14	33	17	28	28	20	447	582	323	4224	2	10	16	49	18	20	11
	% raw reads removed	6.66694	6.81949	6.53309	6.38638	6.45575	5.98328	6.90497	7.11421	8.54886	8.7432	7.66882	20.1932	18.6142	24.77	10.59	6.65836	9.15327	8.74902	10.2027	6.11138	7.99538	6.5554
	% of raw nucelotides	3.57375	3.59806	3.65955	3.21543	3.25759	3.08035	3.89245	3.80393	5.13442	5.27725	4.32329	10.7145	4.84894	8.90175	5.14353	2.8389	4.83676	4.13488	5.94327	3.37746	4.12903	3.38327
	reads <= 1kb (%)	10.1889	10.5693	9.15167	8.88501	9.74953	9.04234	7.33004	9.11452	7.5682	9.74614	8.12263	8.73252	8.42	7.68	9.46	20.8112	19.3483	16.7063	16.7144	14.1503	15.0443	15.3656
	No. reads > 10,000nt	5441	6224	3985	3774	5134	4104	6416	6405	7013	7912	6376	128251	36911	58827	118412	1062	1587	2204	5311	2209	1193	1992
	reads > 10,000nt (%)	6.95229	6.31801	6.72619	6.16284	5.88249	6.78796	9.47794	7.01918	7.4388	6.47506	7.51231	8.36599	4.15408	3.56	18.6568	2.8793	2.48388	3.84992	4.5862	6.62528	5.03588	5.13217
	Coverage on 650Mb estiamted genome length	0.580513	0.69151	0.431006	0.432232	0.593168	0.443425	0.594735	0.670341	0.741361	0.868761	0.660738	9.07484	4.03	7.15866	6.42	0.18748	0.309686	0.320924	0.724838	0.245397	0.152075	0.253003
	Total Coverage on 650Mb	6.70779											9.07484	4.03	7.16	6.42	2.1934
	Total nucleotides:	4360062738											5898646474	2617173291	4653126925	4170664797	1425712080
Legend:
Raw PacBio data		Pacbio subread processing summary
			Raw Subreads			Retained Subreads			Filtered Subreads
			Total nucleotides	Total reads	Average length	Total nucleotides	Total reads	Average length	Total nucleotides	Total reads	Average length
Filtered Subreads - Classified as Bemisia		SSA1-SG1 Uganda	112042448494	12716694	8855.89	107682385756	11811414	9158.65	23125386305	905280	4833.11
		SSA1-SG1 Nigeria	55052866833	7591686	7251.73	49154220359	6058681	8113.02	5898646474	1533005	1923.88
		SSA2 Nigeria	53974171323	4773503	11307	51356998032	3884955	13219.5	2617173291	888548	1472.72
Filtered Subreads - Classified as Non-Bemisia		SSA Nigeria	52272049435	6665137	7842.61	47618922510	5014347	9496.54	4653126925	1650790	1409.36
		ASIAII-5	81085706783	5993004	13530.1	76915041986	5358319	14354.3	4170664797	634685	6571.24
		Uganda-1	33404107062	4475308	7621.59	31978394982	4105634	5617	1425712080	369674	3908.61
SSA1-SG1 Ug PacBio Libraries
SSA1-SG1 Ng PacBio Libraries
SSA2-Ng PacBio Libraries
SSA3-Ng PacBio Libraries
Asia II-5 PacBio Libraries
Uganda-1 PacBio Libraries

## Sheet: Table S3 
	Table S3: Draft genome assembly refinement Processing of Bemisia tabaci s.l. genomic assemblies from de novo base assembly through to finalized draft assembly. The column headers (1) assembly version (de novo base; draft- /1, /2, /3; finalized), (2) analysis software, and (3) analysis stage, describe the various stages of assembly processing performed.
	De Novo Assembly: SSA1-SG1 Uganda (GCA_902825415) / SSA1-SG1 Nigeria (GCA_902825425) / SSA2 Nigeria (GCA_903994125.1) / SSA3 Nigeria (GCA_903994115.1) / Asia II-5 (GCA_903994105.1) / Uganda-1 (GCA_903994095.1)
Assembly version	Base draft - De novo assembly						Intermediate draft #1						Intermediate draft #2						Intermediate draft #3						Finalised draft									Base draft vs. Final draft (% difference)
Species	SSA1-SG1-Ug	SSA1-SG1-Ng	SSA2-Ng	SSA3-Ng	Asia II-5	Uganda-1	SSA1-SG1-Ug	SSA1-SG1-Ng	SSA2-Ng	SSA3-Ng	Asia II-5	Uganda-1	SSA1-SG1-Ug	SSA1-SG1-Ng	SSA2-Ng	SSA3-Ng	Asia II-5	Uganda-1	SSA1-SG1-Ug	SSA1-SG1-Ng	SSA2-Ng	SSA3-Ng	Asia II-5	Uganda-1	SSA1-SG1-Ug (GCA_902825415.1)	SSA1-SG1-Ng (GCA_902825425.1)	SSA2-Ng (GCA_903994125.1)	SSA3-Ng (GCA_903994115.1)	Asia II-5 (GCA_903994105.1)	Uganda-1 (GCA_903994095.1)				SSA1-SG1- Ug	SSA1-SG1-Ng	SSA2-Ng	SSA3-Ng	Asia II-5	Uganda-1	CHANGE +/-
Analysis software	Canu1.8	Canu1.8	Canu1.8	Canu1.8	Canu1.8	Canu1.8	Canu1.8, Minimap2, Wtdbg2-cns	Canu1.8, Minimap2, Wtdbg2-cns	Canu1.8, Minimap2, Wtdbg2-cns	Canu1.8, Minimap2, Wtdbg2-cns	Canu1.8, Minimap2, Wtdbg2-cns	Canu1.8, Minimap2, Wtdbg2-cns	Canu1.8, Minimap2, Wtdbg2-cns, Redundans	Canu1.8, Minimap2, Wtdbg2-cns, Redundans	Canu1.8, Minimap2, Wtdbg2-cns, Redundans	Canu1.8, Minimap2, Wtdbg2-cns, Redundans	Canu1.8, Minimap2, Wtdbg2-cns, Redundans	Not generated	Canu1.8, Minimap2, Wtdbg2-cns, Redundans, PBSuite	Canu1.8, Minimap2, Wtdbg2-cns, Redundans, PBSuite	Canu1.8, Minimap2, Wtdbg2-cns, Redundans, PBSuite	Canu1.8, Minimap2, Wtdbg2-cns, Redundans, PBSuite	Canu1.8, Minimap2, Wtdbg2-cns, Redundans, PBSuite	Not generated	Canu1.8, Minimap2, Wtdbg2-cns, Redundans, PBSuite, Blobtools	Canu1.8, Minimap2, Wtdbg2-cns, Redundans, PBSuite, Blobtools	Canu1.8, Minimap2, Wtdbg2-cns, Redundans, PBSuite, Blobtools	Canu1.8, Minimap2, Wtdbg2-cns, Redundans, PBSuite, Blobtools	Canu1.8, Minimap2, Wtdbg2-cns, Redundans, PBSuite, Blobtools	Canu1.8, Minimap2, Wtdbg2-cns, SSPACE + Blobtools			Assembly Fragmentation	-84.65	-59.58	-65.94	-62.92	-83.15	-56.13	-
Analysis stage	Assembly	Assembly	Assembly	Assembly	Assembly	Assembly	Consensus polished	Consensus polished	Consensus polished	Consensus polished	Consensus polished	Consensus polished	Haplotype collapsed	Haplotype collapsed	Haplotype collapsed	Haplotype collapsed	Haplotype collapsed	Haplotype collapsed	Scaffolding / Gap filliing	Scaffolding / Gap filliing	Scaffolding / Gap filliing	Scaffolding / Gap filliing	Scaffolding / Gap filliing	Scaffolding / Gap filliing	Partitioned	Partitioned	Partitioned	Partitioned	Partitioned	Partitioned			Genome length	-0.2615	-0.1746	-0.1127	-0.1631	-0.2299	0.0047	+\-
Number of scaffolds	6220	11116	2305	6144	1347	13023	6220	11116	2305	6144	1347	13023	1057	5608	990	2831	231	NA	992	4804	878	2559	227	NA	955	4493	785	2278	227	5713			Longest scaffold	0.816	0.4815	0.1973	0.414	0.0818	0.5862	+
Total size of scaffolds	890728904	795039324	704748801	774636800	800063399	627479990	887698651	788482286	698679046	766919330	797397214	603379460	663291875	671527960	628199761	659396927	615981740	NA	666114557	675725728	629220647	660928673	616120436	NA	657779510	656260349	625325389	648308134	616120436	630407635			Mean scaffold	0.589	0.4342	0.5371	0.3787	0.7694	0.5209	+
Longest scaffold	4212421	4943306	34119290	13755892	48977369	489341	4207389	4939026	34097119	13716979	48934748	482103	22879412	4939026	34097119	13716979	48934748	NA	22889223	9533218	42504780	23475035	53342825	NA	22889223	9533218	42504780	23475035	53342825	1182621			N50	0.8641	0.4982	0.3888	0.6164	0.2937	0.6608	+
Shortest scaffold	6881	2010	2224	2137	2015	2293	2010	72	294	65	554	108	9897	221	294	210	554	NA	9897	221	294	210	554	NA	9897	225	1535	1709	554	2406			L50 count	-0.8943	-0.5586	-0.439	-0.6216	-0.44	-0.6423	-
Number of scaffolds > 1K nt	6,220 (100.00%)	11,116 (100.00%)	2,305 (100.00%)	6,144 (100.00%)	1,347 (100.00%)	13,023 (100.00%)	6,220 (100.00%)	11,101 (99.90%)	2,299 (99.70%)	6,124 (99.70%)	13,020 (100.00%)	13020	1,057 (100.0%)	5,605 (99.90%)	986 (99.60%)	2,824 (99.80%)	229 (99.10%)	NA	992 (100.00%)	4,801 (99.90%)	874 (99.50%)	2,552 (99.70%)	225 (99.10%)	NA	955 (100.0%)	4,492 (100.00%)	785 (100.00%)	2,278 (100.0%)	225 (99.10%)	5,713 (100.0%)			GC%	-0.26	-0.09	-0.06	-0.07	-0.04	-1.18	-
Number of scaffolds > 10K nt	6,209 (99.80%)	9,707 (87.30%)	2,221 (96.40%)	5,816 (94.70%)	1,289 (95.70%)	12,710 (97.60%)	6,194 (99.60%)	9,581 (86.20%)	2,192 (95.10%)	5,697 (92.70%)	12,572 (96.50%)	12572	1,056 (99.9%)	5.265 (93.90%)	943 (95.30%)	2,615 (92.40%)	226 (97.80%)	NA	991 (99.90%)	4,540 (94.50%)	831 (94.60%)	2,355 (92.00%)	222 (97.80%)	NA	954 (99.90%)	4,286 (95.40%)	771 (98.20%)	2,177 (95.60%)	222 (97.80%)	5,583 (97.70%)
Number of scaffolds > 100K nt	1,817 (29.20%)	1,540 (13.90%)	647 (28.10%)	962 (15.70%)	529 (39.30%)	1,118 (8.60%)	1,812 (29.10%)	1,533 (13.80%)	642 (27.90%)	960 (15.60%)	1,049 (8.10%)	1049	569 (53.8%)	1,512 (27.00%)	503 (50.80%)	878 (31.00%)	153 (66.20%)	NA	553 (55.70%)	1,372 (28.60%)	432 (49.20%)	755 (29.50%)	149 (65.60%)	NA	531 (55.60%)	1,325 (29.50%)	424 (54.00%)	731 (32.10%)	149 (65.60%)	2,346 (41.10%)
Number of scaffolds > 1M nt	139 (2.20%)	76 (0.70%)	99 (4.30%)	119 (1.90%)	107 (7.90%)	0 (0.00%)	139 (2.20%)	76 (0.70%)	98 (4.30%)	118 (1.90%)	0 (0.00%)	0	156 (14.8%)	76 (1.40%)	98 (9.90%)	118 (4.20%)	81 (35.10%)	NA	157 (15.80%)	100 (2.10%)	81 (9.20%)	104 (4.10%)	78 (34.40%)	NA	156 (16.30%)	99 (2.20%)	81 (10.30%)	102 (4.50%)	78 (34.40%)	2 (0.00%)
Number of scaffolds > 10M nt	0 (0.00%)	0 (0.00%)	8 (0.30%)	3 (0.00%)	18 (1.30%)	0 (0.00%)	0 (0.00%)	0 (0.00%)	8 (0.30%)	3 (0.00%)	0 (0.00%)	0	6 (0.6%)	0 (0.00%)	8 (0.80%)	3 (0.10%)	18 (7.80%)	NA	7 (0.70%)	0 (0.00%)	15 (1.70%)	7 (0.30%)	17 (7.50%)	NA	7 (0.70%)	0 (0.00%)	15 (1.90%)	7 (0.30%)	17 (7.50%)	0 (0.00%)
Mean scaffold size	143204	71522	305748	126080	593959	48182	142717	70932	303115	124824	591980	46332	627523	119745	634545	232920	2666588	NA	671486	140659	716652	258276	2714187	NA	688774	146063	796593	284595	2714187	110346
Median scaffold size	54275	25534	55037	31465	76449	37030	54127	24995	54054	30756	74813	35377	120247	43197	105012	46647	342040	NA	132507	43700	96432	44551	331549	NA	132071	45133	118906	50643	331549	77296
N50 scaffold length	384370	229926	4771896	843670	7655254	60135	385115	230509	4913848	851816	7616546	58808	2506564	322142	5632725	1330684	10839054	NA	2669023	445826	7807116	2092252	10839054	NA	2827586	458228	7807116	2199268	10839054	177279
L50 scaffold count	492	666	41	148	25	3134	490	655	40	145	25	3082	55	440	34	93	15	NA	54	311	23	59	14	NA	52	294	23	56	14	1121
scaffold % A	30.16	30.15	30.15	30.15	30.16	30.18	30.18	30.15	30.16	30.16	30.18	30.23	30.01	30.18	30.17	30.18	30.19	NA	30.04	30.19	30.19	30.18	30.19	NA	30.04	30.2	30.2	30.18	30.19	29.35
scaffold % C	19.84	19.85	19.85	19.85	19.85	19.81	19.82	19.85	19.83	19.83	19.83	19.77	19.68	19.81	19.82	19.81	19.82	NA	19.71	19.81	19.82	19.81	19.82	NA	19.7	19.8	19.81	19.8	19.82	19.2
scaffold % G	19.81	19.83	19.83	19.82	19.82	19.73	19.8	19.82	19.82	19.82	19.81	19.73	19.67	19.8	19.81	19.8	19.81	NA	19.7	19.8	19.82	19.81	19.81	NA	19.69	19.79	19.81	19.8	19.81	19.16
scaffold % T	30.2	30.16	30.17	30.18	30.17	30.28	30.21	30.18	30.18	30.19	30.18	30.28	30.01	30.21	30.19	30.2	30.19	NA	30.05	30.2	30.17	30.21	30.19	NA	30.06	30.21	30.18	30.21	30.19	29.41
scaffold % N	0	0	0	0	0	0	0	0	0	0	0	0	0.62	0	0	0	0	NA	0.51	0	0	0	0	NA	0.51	0	0	0	0	2.88
BUSCO - geno (Insecta: n=1,658 )	C:97.0%[S:75.0%,D:22.0%], F:0.8%,M:2.2%	C:91.7%[S:85.2%,D:6.5%], F:3.1%,M:5.2%	C:92.0%[S:85.5%,D:6.5%], F:2.8%,M:5.2%	C:95.3%[S:86.8%,D:8.5%], F:1.4%,M:3.3%	C:96.9%[S:75.7%,D:21.2%], F:0.7%,M:2.4%	C:71.6%[S:69.2%,D:2.4%], F:6.9%,M:21.5%	C:96.9%[S:72.7%,D:24.2%], F:0.8%,M:2.3%	C:93.3%[S:85.2%,D:8.1%], F:2.7%,M:4.0%	C:92.1%[S:85.8%,D:6.3%], F:3.0%,M:4.9%	C:92.7%[S:83.9%,D:8.8%], F:3.3%,M:4.0%	C:96.7%[S:77.7%,D:19.0%], F:1.0%,M:2.3%	C:71.6%[S:69.2%,D:2.4%], F:6.9%,M:21.5%	C:90.7%[S:82.7%,D:8.0%], F:0.7%,M:8.6%	C:92.6%[S:89.3%,D:3.3%], F:2.8%,M:4.6%	C:92.0%[S:89.3%,D:2.7%], F:3.2%,M:4.8%	C:92.2%[S:89.3%,D:2.9%], F:3.3%,M:4.5%	C:93.8%[S:90.7%,D:3.1%], F:1.3%,M:4.9%	NA	C:90.8%[S:82.8%,D:8.0%], F:0.7%,M:8.5%	C:93.9%[S:90.3%,D:3.6%], F:2.2%,M:3.9%	C:92.4%[S:89.7%,D:2.7%], F:2.8%,M:4.8%	C:92.6%[S:89.6%,D:3.0%], F:3.0%,M:4.4%,	C:93.8%[S:90.7%,D:3.1%], F:1.4%,M:4.8%	NA	C:90.6%[S:82.5%,D:8.1%], F:0.7%,M:8.7%	C:93.3%[S:89.9%,D:3.4%], F:2.3%,M:4.4%	C:92.2%[S:89.5%,D:2.7%], F:3.0%,M:4.8%	C:92.0%[S:89.2%,D:2.8%], F:3.0%,M:5.0%	C:93.8%[S:90.7%,D:3.1%], F:1.4%,M:4.8%	C:71.5%[S:67.2%,D:4.3%], F:6.6%,M:21.9%
BUSCO v3, genome level, (OrthoDB v9)
Final draft assemblies
	SSA1-SG1-Ug	SSA1-SG1-Ng	SSA2-Ng	SSA3-Ng	Asia-II-5	Uganda-1
BUSCO Arthropoda (n = 1,066)	C:91.5%[S:82.8%,D:8.7%], F:0.2%,M:8.3%	C:94.3%[S:90.4%,D:3.9%], F:2.0%,M:3.7%	C:94.5%[S:91.8%,D:2.7%], F:2.7%,M:2.8%	C:93.4%[S:90.1%,D:3.3%], F:3.1%,M:3.5%	C:95.3%[S:91.7%,D:3.6%], F:0.8%,M:3.9%	C:73.9%[S:69.2%,D:4.7%F:8.0%,M:18.1%
BUSCO Eukaryota (n = 303)	C:90.4%[S:81.5%,D:8.9%], F:1.0%,M:8.6%	C:93.7%[S:90.1%,D:3.6%], F:1.3%,M:5.0%	C:91.4%[S:87.8%,D:3.6%], F:5.0%,M:3.6%	C:90.8%[S:87.5%,D:3.3%], F:4.6%,M:4.6%	C:93.7%[S:87.8%,D:5.9%], F:1.0%,M:5.3%	C:69.6%[S:65.0%,D:4.6%]F:11.2%,M:19.2%
BUSCO Insecta (n = 1,658)	C:90.6%[S:82.5%,D:8.1%], F:0.7%,M:8.7%	C:93.3%[S:89.9%,D:3.4%], F:2.3%,M:4.4%	C:92.2%[S:89.5%,D:2.7%], F:3.0%,M:4.8%	C:92.0%[S:89.2%,D:2.8%], F:3.0%,M:5.0%	C:93.8%[S:90.7%,D:3.1%], F:1.4%,M:4.8%	C:71.5%[S:67.2%,D:4.3%]F:6.6%,M:21.9%
BUSCO Metazoa (n = 978)	C:89.4%[S:81.3%,D:8.1%], F:0.6%,M:10.0%	C:91.3%[S:87.8%,D:3.5%], F:2.0%,M:6.7%	C:92.5%[S:89.9%,D:2.6%], F:2.4%,M:5.1%	C:90.9%[S:87.3%,D:3.6%], F:3.6%,M:5.5%	C:92.8%[S:89.0%,D:3.8%], F:1.4%,M:5.8%	C:71.8%[S:66.8%,D:5.0%]F:8.3%,M:19.9%
Legend - Population
SSA1-SG1-Ug
SSA1-SG1-Ng
SSA2-Ng
SSA3-Ng
Asia II-5
Uganda-1

## Sheet: Table S4
Table S4: RNA-Seq genomic annotation datasets ENA data depositions and associated accessions related to all Bemisia tabaci s.l. RNA-seq data utilized during gene annotation.
Sample name	Sample strategy	Bemisia tabaci s.l. population	Sample lifestage	Sex	Lab host plant species	Primary accession	Experiment Accession	Run accession	Study Accession	Library	Read length	Sequencing provider
S1N_2_co	Discrete life stage	SSA1-SG1-Ng	2nd instar	mixed	Manihot esculenta var. Colombia	ERS3648010	ERX3508234	ERR3486762	PRJEB28507	Illumina TruSeq stranded mRNA; polyA enrichment	Illumina HiSeq 150bp PE	Novogene
S1N_3_a	Discrete life stage	SSA1-SG1-Ng	3rd instar	mixed	Manihot esculenta var. Colombia	ERS3648011	ERX3508239	ERR3486767	PRJEB28507	Illumina TruSeq stranded mRNA; polyA enrichment	Illumina HiSeq 150bp PE	Novogene
S1N_3_b	Discrete life stage	SSA1-SG1-Ng	3rd instar	mixed	Manihot esculenta var. Colombia	ERS3648012	ERX3508240	ERR3486768	PRJEB28507	Illumina TruSeq stranded mRNA; polyA enrichment	Illumina HiSeq 150bp PE	Novogene
S1N_4_a	Discrete life stage	SSA1-SG1-Ng	4th instar	mixed	Manihot esculenta var. Colombia	ERS3648013	ERX3508238	ERR3486766	PRJEB28507	Illumina TruSeq stranded mRNA; polyA enrichment	Illumina HiSeq 150bp PE	Novogene
S1N_4_b	Discrete life stage	SSA1-SG1-Ng	4th instar	mixed	Manihot esculenta var. Colombia	ERS3648014	ERX3508237	ERR3486765	PRJEB28507	Illumina TruSeq stranded mRNA; polyA enrichment	Illumina HiSeq 150bp PE	Novogene
S1N_4_c	Discrete life stage	SSA1-SG1-Ng	4th instar	mixed	Manihot esculenta var. Colombia	ERS3648015	ERX3508232	ERR3486760	PRJEB28507	Illumina TruSeq stranded mRNA; polyA enrichment	Illumina HiSeq 150bp PE	Novogene
S1N_A_a	Discrete life stage	SSA1-SG1-Ng	Adults	mixed	Manihot esculenta var. Colombia	ERS3648016	ERX3508235	ERR3486763	PRJEB28507	Illumina TruSeq stranded mRNA; polyA enrichment	Illumina HiSeq 150bp PE	Novogene
S1N_A_b	Discrete life stage	SSA1-SG1-Ng	Adults	mixed	Manihot esculenta var. Colombia	ERS3648017	ERX3508252	ERR3486780	PRJEB28507	Illumina TruSeq stranded mRNA; polyA enrichment	Illumina HiSeq 150bp PE	Novogene
S1N_A_c	Discrete life stage	SSA1-SG1-Ng	Adults	mixed	Manihot esculenta var. Colombia	ERS3648018	ERX3508236	ERR3486764	PRJEB28507	Illumina TruSeq stranded mRNA; polyA enrichment	Illumina HiSeq 150bp PE	Novogene
S1N_E_com	Discrete life stage	SSA1-SG1-Ng	Eggs	mixed	Manihot esculenta var. Colombia	ERS3648019	ERX3508233	ERR3486761	PRJEB28507	Illumina TruSeq stranded mRNA; polyA enrichment	Illumina HiSeq 150bp PE	Novogene
SG1_1st	Discrete life stage	SSA1-SG1-Ug	1st instar	mixed	Manihot esculenta var. Colombia	ERS3647762	ERX3508055	ERR3486583	PRJEB28507	Illumina TruSeq stranded mRNA; polyA enrichment	Illumina HiSeq 150bp PE	Novogene
SG1_d12a	Discrete life stage	SSA1-SG1-Ug	day 12	mixed	Manihot esculenta var. Colombia	ERS3647763	ERX3508046	ERR3486574	PRJEB28507	Illumina TruSeq stranded mRNA; polyA enrichment	Illumina HiSeq 150bp PE	Novogene
SG1_d16a	Discrete life stage	SSA1-SG1-Ug	day 16	mixed	Manihot esculenta var. Colombia	ERS3647764	ERX3508041	ERR3486569	PRJEB28507	Illumina TruSeq stranded mRNA; polyA enrichment	Illumina HiSeq 150bp PE	Novogene
SG1_d16c	Discrete life stage	SSA1-SG1-Ug	day 16	mixed	Manihot esculenta var. Colombia	ERS3647765	ERX3508056	ERR3486584	PRJEB28507	Illumina TruSeq stranded mRNA; polyA enrichment	Illumina HiSeq 150bp PE	Novogene
SG1_d20a	Discrete life stage	SSA1-SG1-Ug	day 20	mixed	Manihot esculenta var. Colombia	ERS3647766	ERX3508042	ERR3486570	PRJEB28507	Illumina TruSeq stranded mRNA; polyA enrichment	Illumina HiSeq 150bp PE	Novogene
SG1_d20c	Discrete life stage	SSA1-SG1-Ug	day 20	mixed	Manihot esculenta var. Colombia	ERS3647989	ERX3508057	ERR3486585	PRJEB28507	Illumina TruSeq stranded mRNA; polyA enrichment	Illumina HiSeq 150bp PE	Novogene
SG1_d23b	Discrete life stage	SSA1-SG1-Ug	day 23	mixed	Manihot esculenta var. Colombia	ERS3647990	ERX3508040	ERR3486568	PRJEB28507	Illumina TruSeq stranded mRNA; polyA enrichment	Illumina HiSeq 150bp PE	Novogene
SG1_E	Discrete life stage	SSA1-SG1-Ug	Eggs	mixed	Manihot esculenta var. Colombia	ERS3647991	ERX3508051	ERR3486579	PRJEB28507	Illumina TruSeq stranded mRNA; polyA enrichment	Illumina HiSeq 150bp PE	Novogene
SG1_F	Discrete life stage	SSA1-SG1-Ug	Adults	females	Manihot esculenta var. Colombia	ERS3647992	ERX3508044	ERR3486572	PRJEB28507	Illumina TruSeq stranded mRNA; polyA enrichment	Illumina HiSeq 150bp PE	Novogene
SG1_Ma	Discrete life stage	SSA1-SG1-Ug	Adults	males	Manihot esculenta var. Colombia	ERS3647993	ERX3508036	ERR3486564	PRJEB28507	Illumina TruSeq stranded mRNA; polyA enrichment	Illumina HiSeq 150bp PE	Novogene
SG1_Mb	Discrete life stage	SSA1-SG1-Ug	Adults	males	Manihot esculenta var. Colombia	ERS3647994	ERX3508045	ERR3486573	PRJEB28507	Illumina TruSeq stranded mRNA; polyA enrichment	Illumina HiSeq 150bp PE	Novogene
SG1_Mc	Discrete life stage	SSA1-SG1-Ug	Adults	males	Manihot esculenta var. Colombia	ERS3647995	ERX3508053	ERR3486581	PRJEB28507	Illumina TruSeq stranded mRNA; polyA enrichment	Illumina HiSeq 150bp PE	Novogene
SG2_16b	Discrete life stage	SSA1-SG1-Ug	day 16	mixed	Manihot esculenta var. Colombia	ERS3647998	ERX3508048	ERR3486576	PRJEB28507	Illumina TruSeq stranded mRNA; polyA enrichment	Illumina HiSeq 150bp PE	Novogene
SG2_1st	Discrete life stage	SSA1-SG1-Ug	1st instar	mixed	Manihot esculenta var. Colombia	ERS3647999	ERX3508035	ERR3486563	PRJEB28507	Illumina TruSeq stranded mRNA; polyA enrichment	Illumina HiSeq 150bp PE	Novogene
SG2_20a	Discrete life stage	SSA1-SG1-Ug	day 20	mixed	Manihot esculenta var. Colombia	ERS3648000	ERX3508043	ERR3486571	PRJEB28507	Illumina TruSeq stranded mRNA; polyA enrichment	Illumina HiSeq 150bp PE	Novogene
SG2_20b	Discrete life stage	SSA1-SG1-Ug	day 20	mixed	Manihot esculenta var. Colombia	ERS3648001	ERX3508037	ERR3486565	PRJEB28507	Illumina TruSeq stranded mRNA; polyA enrichment	Illumina HiSeq 150bp PE	Novogene
SG2_d12a	Discrete life stage	SSA1-SG1-Ug	day 12	mixed	Manihot esculenta var. Colombia	ERS3648002	ERX3508052	ERR3486580	PRJEB28507	Illumina TruSeq stranded mRNA; polyA enrichment	Illumina HiSeq 150bp PE	Novogene
SG2_d16a	Discrete life stage	SSA1-SG1-Ug	day 16	mixed	Manihot esculenta var. Colombia	ERS3648003	ERX3508058	ERR3486586	PRJEB28507	Illumina TruSeq stranded mRNA; polyA enrichment	Illumina HiSeq 150bp PE	Novogene
SG2_d23c	Discrete life stage	SSA1-SG1-Ug	day 23	mixed	Manihot esculenta var. Colombia	ERS3648004	ERX3508054	ERR3486582	PRJEB28507	Illumina TruSeq stranded mRNA; polyA enrichment	Illumina HiSeq 150bp PE	Novogene
SG2_E	Discrete life stage	SSA1-SG1-Ug	Eggs	mixed	Manihot esculenta var. Colombia	ERS3648005	ERX3508047	ERR3486575	PRJEB28507	Illumina TruSeq stranded mRNA; polyA enrichment	Illumina HiSeq 150bp PE	Novogene
SG2_Fb	Discrete life stage	SSA1-SG1-Ug	Adults	females	Manihot esculenta var. Colombia	ERS3648006	ERX3508050	ERR3486578	PRJEB28507	Illumina TruSeq stranded mRNA; polyA enrichment	Illumina HiSeq 150bp PE	Novogene
SG2_Ma	Discrete life stage	SSA1-SG1-Ug	Adults	males	Manihot esculenta var. Colombia	ERS3648007	ERX3508038	ERR3486566	PRJEB28507	Illumina TruSeq stranded mRNA; polyA enrichment	Illumina HiSeq 150bp PE	Novogene
SG2_Mb	Discrete life stage	SSA1-SG1-Ug	Adults	males	Manihot esculenta var. Colombia	ERS3648008	ERX3508039	ERR3486567	PRJEB28507	Illumina TruSeq stranded mRNA; polyA enrichment	Illumina HiSeq 150bp PE	Novogene
SG2_Mc	Discrete life stage	SSA1-SG1-Ug	Adults	males	Manihot esculenta var. Colombia	ERS3648009	ERX3508049	ERR3486577	PRJEB28507	Illumina TruSeq stranded mRNA; polyA enrichment	Illumina HiSeq 150bp PE	Novogene
SL278994	Discrete life stage	SSA1-SG1-Ug	Adults	female	Manihot esculenta var. Colombia	ERS3647996	ERX3508284	ERR3486824	PRJEB28507	Illumina TruSeq stranded mRNA; polyA enrichment	Illumina HiSeq 150bp PE	Novogene
SL278995	Discrete life stage	SSA1-SG1-Ug	Adults	female	Manihot esculenta var. Colombia	ERS3647997	ERX3508626	ERR3486940	PRJEB28507	Illumina TruSeq stranded mRNA; polyA enrichment	Illumina HiSeq 150bp PE	Novogene
cassava_48h_a	Insect-plant interactome	SSA1-SG1-Ug	Adults	mixed	Manihot esculenta var. Colombia	ERS4359148	ERR3959343	ERX3967147	PRJEB36965	Illumina TruSeq stranded mRNA; polyA enrichment	NovaSeq 100bp PE	Macrogen Europe
cassava_48h_b	Insect-plant interactome	SSA1-SG1-Ug	Adults	mixed	Manihot esculenta var. Colombia	ERS4359149	ERR3959362	ERX3967166	PRJEB36965	Illumina TruSeq stranded mRNA; polyA enrichment	NovaSeq 100bp PE	Macrogen Europe
cassava_48h_c	Insect-plant interactome	SSA1-SG1-Ug	Adults	mixed	Manihot esculenta var. Colombia	ERS4359150	ERR3959330	ERX3967134	PRJEB36965	Illumina TruSeq stranded mRNA; polyA enrichment	NovaSeq 100bp PE	Macrogen Europe
cassava_48h_d	Insect-plant interactome	SSA1-SG1-Ug	Adults	mixed	Manihot esculenta var. Colombia	ERS4359151	ERR3959327	ERX3967131	PRJEB36965	Illumina TruSeq stranded mRNA; polyA enrichment	NovaSeq 100bp PE	Macrogen Europe
cassava_48h_e	Insect-plant interactome	SSA1-SG1-Ug	Adults	mixed	Manihot esculenta var. Colombia	ERS4359152	ERR3959342	ERX3967146	PRJEB36965	Illumina TruSeq stranded mRNA; polyA enrichment	NovaSeq 100bp PE	Macrogen Europe
cassava_F1_a	Insect-plant interactome	SSA1-SG1-Ug	Adults	mixed	Manihot esculenta var. Colombia	ERS4359173	ERR3959344	ERX3967148	PRJEB36965	Illumina TruSeq stranded mRNA; polyA enrichment	NovaSeq 100bp PE	Macrogen Europe
cassava_F1_b	Insect-plant interactome	SSA1-SG1-Ug	Adults	mixed	Manihot esculenta var. Colombia	ERS4359174	ERR3959376	ERX3967180	PRJEB36965	Illumina TruSeq stranded mRNA; polyA enrichment	NovaSeq 100bp PE	Macrogen Europe
cassava_F1_c	Insect-plant interactome	SSA1-SG1-Ug	Adults	mixed	Manihot esculenta var. Colombia	ERS4359175	ERR3959364	ERX3967168	PRJEB36965	Illumina TruSeq stranded mRNA; polyA enrichment	NovaSeq 100bp PE	Macrogen Europe
cassava_F1_d	Insect-plant interactome	SSA1-SG1-Ug	Adults	mixed	Manihot esculenta var. Colombia	ERS4359176	ERR3959272	ERX3967076	PRJEB36965	Illumina TruSeq stranded mRNA; polyA enrichment	NovaSeq 100bp PE	Macrogen Europe
cassava_F1_e	Insect-plant interactome	SSA1-SG1-Ug	Adults	mixed	Manihot esculenta var. Colombia	ERS4359177	ERR3959367	ERX3967171	PRJEB36965	Illumina TruSeq stranded mRNA; polyA enrichment	NovaSeq 100bp PE	Macrogen Europe
cassava_original_colony_a	Insect-plant interactome	SSA1-SG1-Ug	Adults	mixed	Manihot esculenta var. Colombia	ERS4359178	ERR3959332	ERX3967136	PRJEB36965	Illumina TruSeq stranded mRNA; polyA enrichment	NovaSeq 100bp PE	Macrogen Europe
cassava_original_colony_b	Insect-plant interactome	SSA1-SG1-Ug	Adults	mixed	Manihot esculenta var. Colombia	ERS4359179	ERR3959328	ERX3967132	PRJEB36965	Illumina TruSeq stranded mRNA; polyA enrichment	NovaSeq 100bp PE	Macrogen Europe
cassava_original_colony_c	Insect-plant interactome	SSA1-SG1-Ug	Adults	mixed	Manihot esculenta var. Colombia	ERS4359180	ERR3959360	ERX3967164	PRJEB36965	Illumina TruSeq stranded mRNA; polyA enrichment	NovaSeq 100bp PE	Macrogen Europe
cassava_original_colony_d	Insect-plant interactome	SSA1-SG1-Ug	Adults	mixed	Manihot esculenta var. Colombia	ERS4359181	ERR3959354	ERX3967158	PRJEB36965	Illumina TruSeq stranded mRNA; polyA enrichment	NovaSeq 100bp PE	Macrogen Europe
cassava_original_colony_e	Insect-plant interactome	SSA1-SG1-Ug	Adults	mixed	Manihot esculenta var. Colombia	ERS4359182	ERR3959345	ERX3967149	PRJEB36965	Illumina TruSeq stranded mRNA; polyA enrichment	NovaSeq 100bp PE	Macrogen Europe
mululuza_48h_a	Insect-plant interactome	SSA1-SG1-Ug	Adults	mixed	Vernonia amygdalina	ERS4359128	ERR3959334	ERX3967138	PRJEB36965	Illumina TruSeq stranded mRNA; polyA enrichment	NovaSeq 100bp PE	Macrogen Europe
mululuza_48h_b	Insect-plant interactome	SSA1-SG1-Ug	Adults	mixed	Vernonia amygdalina	ERS4359129	ERR3959346	ERX3967150	PRJEB36965	Illumina TruSeq stranded mRNA; polyA enrichment	NovaSeq 100bp PE	Macrogen Europe
mululuza_48h_c	Insect-plant interactome	SSA1-SG1-Ug	Adults	mixed	Vernonia amygdalina	ERS4359130	ERR3959339	ERX3967143	PRJEB36965	Illumina TruSeq stranded mRNA; polyA enrichment	NovaSeq 100bp PE	Macrogen Europe
mululuza_48h_d	Insect-plant interactome	SSA1-SG1-Ug	Adults	mixed	Vernonia amygdalina	ERS4359131	ERR3959349	ERX3967153	PRJEB36965	Illumina TruSeq stranded mRNA; polyA enrichment	NovaSeq 100bp PE	Macrogen Europe
mululuza_48h_e	Insect-plant interactome	SSA1-SG1-Ug	Adults	mixed	Vernonia amygdalina	ERS4359132	ERR3959371	ERX3967175	PRJEB36965	Illumina TruSeq stranded mRNA; polyA enrichment	NovaSeq 100bp PE	Macrogen Europe
mululuza_F1_a	Insect-plant interactome	SSA1-SG1-Ug	Adults	mixed	Vernonia amygdalina	ERS4359153	ERR3959353	ERX3967157	PRJEB36965	Illumina TruSeq stranded mRNA; polyA enrichment	NovaSeq 100bp PE	Macrogen Europe
mululuza_F1_b	Insect-plant interactome	SSA1-SG1-Ug	Adults	mixed	Vernonia amygdalina	ERS4359154	ERR3959361	ERX3967165	PRJEB36965	Illumina TruSeq stranded mRNA; polyA enrichment	NovaSeq 100bp PE	Macrogen Europe
mululuza_F1_c	Insect-plant interactome	SSA1-SG1-Ug	Adults	mixed	Vernonia amygdalina	ERS4359155	ERR3959335	ERX3967139	PRJEB36965	Illumina TruSeq stranded mRNA; polyA enrichment	NovaSeq 100bp PE	Macrogen Europe
mululuza_F1_d	Insect-plant interactome	SSA1-SG1-Ug	Adults	mixed	Vernonia amygdalina	ERS4359156	ERR3959366	ERX3967170	PRJEB36965	Illumina TruSeq stranded mRNA; polyA enrichment	NovaSeq 100bp PE	Macrogen Europe
mululuza_F1_e	Insect-plant interactome	SSA1-SG1-Ug	Adults	mixed	Vernonia amygdalina	ERS4359157	ERR3959350	ERX3967154	PRJEB36965	Illumina TruSeq stranded mRNA; polyA enrichment	NovaSeq 100bp PE	Macrogen Europe
pyllanthus_48h_a	Insect-plant interactome	SSA1-SG1-Ug	Adults	mixed	Phyllanthus sp.	ERS4359133	ERR3959338	ERX3967142	PRJEB36965	Illumina TruSeq stranded mRNA; polyA enrichment	NovaSeq 100bp PE	Macrogen Europe
pyllanthus_48h_b	Insect-plant interactome	SSA1-SG1-Ug	Adults	mixed	Phyllanthus sp.	ERS4359134	ERR3959351	ERX3967155	PRJEB36965	Illumina TruSeq stranded mRNA; polyA enrichment	NovaSeq 100bp PE	Macrogen Europe
pyllanthus_48h_c	Insect-plant interactome	SSA1-SG1-Ug	Adults	mixed	Phyllanthus sp.	ERS4359135	ERR3959358	ERX3967162	PRJEB36965	Illumina TruSeq stranded mRNA; polyA enrichment	NovaSeq 100bp PE	Macrogen Europe
pyllanthus_48h_d	Insect-plant interactome	SSA1-SG1-Ug	Adults	mixed	Phyllanthus sp.	ERS4359136	ERR3959336	ERX3967140	PRJEB36965	Illumina TruSeq stranded mRNA; polyA enrichment	NovaSeq 100bp PE	Macrogen Europe
pyllanthus_48h_e	Insect-plant interactome	SSA1-SG1-Ug	Adults	mixed	Phyllanthus sp.	ERS4359137	ERR3959369	ERX3967173	PRJEB36965	Illumina TruSeq stranded mRNA; polyA enrichment	NovaSeq 100bp PE	Macrogen Europe
pyllanthus_F1_a	Insect-plant interactome	SSA1-SG1-Ug	Adults	mixed	Phyllanthus sp.	ERS4359158	ERR3959370	ERX3967174	PRJEB36965	Illumina TruSeq stranded mRNA; polyA enrichment	NovaSeq 100bp PE	Macrogen Europe
pyllanthus_F1_b	Insect-plant interactome	SSA1-SG1-Ug	Adults	mixed	Phyllanthus sp.	ERS4359159	ERR3959356	ERX3967160	PRJEB36965	Illumina TruSeq stranded mRNA; polyA enrichment	NovaSeq 100bp PE	Macrogen Europe
pyllanthus_F1_c	Insect-plant interactome	SSA1-SG1-Ug	Adults	mixed	Phyllanthus sp.	ERS4359160	ERR3959372	ERX3967176	PRJEB36965	Illumina TruSeq stranded mRNA; polyA enrichment	NovaSeq 100bp PE	Macrogen Europe
pyllanthus_F1_d	Insect-plant interactome	SSA1-SG1-Ug	Adults	mixed	Phyllanthus sp.	ERS4359161	ERR3959397	ERX3967201	PRJEB36965	Illumina TruSeq stranded mRNA; polyA enrichment	NovaSeq 100bp PE	Macrogen Europe
pyllanthus_F1_e	Insect-plant interactome	SSA1-SG1-Ug	Adults	mixed	Phyllanthus sp.	ERS4359162	ERR3959363	ERX3967167	PRJEB36965	Illumina TruSeq stranded mRNA; polyA enrichment	NovaSeq 100bp PE	Macrogen Europe
sweetpotato_48h_a	Insect-plant interactome	SSA1-SG1-Ug	Adults	mixed	Ipomoea batatas	ERS4359138	ERR3959352	ERX3967156	PRJEB36965	Illumina TruSeq stranded mRNA; polyA enrichment	NovaSeq 100bp PE	Macrogen Europe
sweetpotato_48h_b	Insect-plant interactome	SSA1-SG1-Ug	Adults	mixed	Ipomoea batatas	ERS4359139	ERR3959337	ERX3967141	PRJEB36965	Illumina TruSeq stranded mRNA; polyA enrichment	NovaSeq 100bp PE	Macrogen Europe
sweetpotato_48h_c	Insect-plant interactome	SSA1-SG1-Ug	Adults	mixed	Ipomoea batatas	ERS4359140	ERR3959359	ERX3967163	PRJEB36965	Illumina TruSeq stranded mRNA; polyA enrichment	NovaSeq 100bp PE	Macrogen Europe
sweetpotato_48h_d	Insect-plant interactome	SSA1-SG1-Ug	Adults	mixed	Ipomoea batatas	ERS4359141	ERR3959368	ERX3967172	PRJEB36965	Illumina TruSeq stranded mRNA; polyA enrichment	NovaSeq 100bp PE	Macrogen Europe
sweetpotato_48h_e	Insect-plant interactome	SSA1-SG1-Ug	Adults	mixed	Ipomoea batatas	ERS4359142	ERR3959347	ERX3967151	PRJEB36965	Illumina TruSeq stranded mRNA; polyA enrichment	NovaSeq 100bp PE	Macrogen Europe
sweetpotato_F1_a	Insect-plant interactome	SSA1-SG1-Ug	Adults	mixed	Ipomoea batatas	ERS4359163	ERR3959782	ERX3967586	PRJEB36965	Illumina TruSeq stranded mRNA; polyA enrichment	NovaSeq 100bp PE	Macrogen Europe
sweetpotato_F1_b	Insect-plant interactome	SSA1-SG1-Ug	Adults	mixed	Ipomoea batatas	ERS4359164	ERR3959341	ERX3967145	PRJEB36965	Illumina TruSeq stranded mRNA; polyA enrichment	NovaSeq 100bp PE	Macrogen Europe
sweetpotato_F1_c	Insect-plant interactome	SSA1-SG1-Ug	Adults	mixed	Ipomoea batatas	ERS4359165	ERR3959357	ERX3967161	PRJEB36965	Illumina TruSeq stranded mRNA; polyA enrichment	NovaSeq 100bp PE	Macrogen Europe
sweetpotato_F1_d	Insect-plant interactome	SSA1-SG1-Ug	Adults	mixed	Ipomoea batatas	ERS4359166	ERR3959329	ERX3967133	PRJEB36965	Illumina TruSeq stranded mRNA; polyA enrichment	NovaSeq 100bp PE	Macrogen Europe
sweetpotato_F1_e	Insect-plant interactome	SSA1-SG1-Ug	Adults	mixed	Ipomoea batatas	ERS4359167	ERR3959355	ERX3967159	PRJEB36965	Illumina TruSeq stranded mRNA; polyA enrichment	NovaSeq 100bp PE	Macrogen Europe
tree_cassava_48h_a	Insect-plant interactome	SSA1-SG1-Ug	Adults	mixed	Manihot glaziovii	ERS4359143	ERR3959389	ERX3967193	PRJEB36965	Illumina TruSeq stranded mRNA; polyA enrichment	NovaSeq 100bp PE	Macrogen Europe
tree_cassava_48h_b	Insect-plant interactome	SSA1-SG1-Ug	Adults	mixed	Manihot glaziovii	ERS4359144	ERR3959340	ERX3967144	PRJEB36965	Illumina TruSeq stranded mRNA; polyA enrichment	NovaSeq 100bp PE	Macrogen Europe
tree_cassava_48h_c	Insect-plant interactome	SSA1-SG1-Ug	Adults	mixed	Manihot glaziovii	ERS4359145	ERR3959348	ERX3967152	PRJEB36965	Illumina TruSeq stranded mRNA; polyA enrichment	NovaSeq 100bp PE	Macrogen Europe
tree_cassava_48h_d	Insect-plant interactome	SSA1-SG1-Ug	Adults	mixed	Manihot glaziovii	ERS4359146	ERR3959392	ERX3967196	PRJEB36965	Illumina TruSeq stranded mRNA; polyA enrichment	NovaSeq 100bp PE	Macrogen Europe
tree_cassava_48h_e	Insect-plant interactome	SSA1-SG1-Ug	Adults	mixed	Manihot glaziovii	ERS4359147	ERR3959276	ERX3967080	PRJEB36965	Illumina TruSeq stranded mRNA; polyA enrichment	NovaSeq 100bp PE	Macrogen Europe
tree_cassava_F1_a	Insect-plant interactome	SSA1-SG1-Ug	Adults	mixed	Manihot glaziovii	ERS4359168	ERR3959365	ERX3967169	PRJEB36965	Illumina TruSeq stranded mRNA; polyA enrichment	NovaSeq 100bp PE	Macrogen Europe
tree_cassava_F1_b	Insect-plant interactome	SSA1-SG1-Ug	Adults	mixed	Manihot glaziovii	ERS4359169	ERR3959277	ERX3967081	PRJEB36965	Illumina TruSeq stranded mRNA; polyA enrichment	NovaSeq 100bp PE	Macrogen Europe
tree_cassava_F1_c	Insect-plant interactome	SSA1-SG1-Ug	Adults	mixed	Manihot glaziovii	ERS4359170	ERR3959333	ERX3967137	PRJEB36965	Illumina TruSeq stranded mRNA; polyA enrichment	NovaSeq 100bp PE	Macrogen Europe
tree_cassava_F1_d	Insect-plant interactome	SSA1-SG1-Ug	Adults	mixed	Manihot glaziovii	ERS4359171	ERR3959278	ERX3967082	PRJEB36965	Illumina TruSeq stranded mRNA; polyA enrichment	NovaSeq 100bp PE	Macrogen Europe
tree_cassava_F1_e	Insect-plant interactome	SSA1-SG1-Ug	Adults	mixed	Manihot glaziovii	ERS4359172	ERR3959331	ERX3967135	PRJEB36965	Illumina TruSeq stranded mRNA; polyA enrichment	NovaSeq 100bp PE	Macrogen Europe
S2N_2_a	Discrete life stage	SSA2-Ng	2nd instar	mixed	Manihot esculenta var. Colombia	ERS3963682	ERR3653910	ERX3645926	PRJEB35304	Illumina TruSeq stranded mRNA; polyA enrichment	Illumina HiSeq 150bp PE	Novogene
S2N_2_b	Discrete life stage	SSA2-Ng	2nd instar	mixed	Manihot esculenta var. Colombia	ERS3963683	ERR3653928	ERX3645944	PRJEB35304	Illumina TruSeq stranded mRNA; polyA enrichment	Illumina HiSeq 150bp PE	Novogene
S2N_3_a	Discrete life stage	SSA2-Ng	3rd instar	mixed	Manihot esculenta var. Colombia	ERS3963684	ERR3653906	ERX3645922	PRJEB35304	Illumina TruSeq stranded mRNA; polyA enrichment	Illumina HiSeq 150bp PE	Novogene
S2N_3_b	Discrete life stage	SSA2-Ng	3rd instar	mixed	Manihot esculenta var. Colombia	ERS3963685	ERR3653938	ERX3645954	PRJEB35304	Illumina TruSeq stranded mRNA; polyA enrichment	Illumina HiSeq 150bp PE	Novogene
S2N_4_a	Discrete life stage	SSA2-Ng	4th instar	mixed	Manihot esculenta var. Colombia	ERS3963686	ERR3653912	ERX3645928	PRJEB35304	Illumina TruSeq stranded mRNA; polyA enrichment	Illumina HiSeq 150bp PE	Novogene
S2N_4_b	Discrete life stage	SSA2-Ng	4th instar	mixed	Manihot esculenta var. Colombia	ERS3963687	ERR3653931	ERX3645947	PRJEB35304	Illumina TruSeq stranded mRNA; polyA enrichment	Illumina HiSeq 150bp PE	Novogene
S2N_A_a	Discrete life stage	SSA2-Ng	Adults	mixed	Manihot esculenta var. Colombia	ERS3963677	ERR3653901	ERX3645917	PRJEB35304	Illumina TruSeq stranded mRNA; polyA enrichment	Illumina HiSeq 150bp PE	Novogene
S2N_A_b	Discrete life stage	SSA2-Ng	Adults	mixed	Manihot esculenta var. Colombia	ERS3963678	ERR3653856	ERX3645872	PRJEB35304	Illumina TruSeq stranded mRNA; polyA enrichment	Illumina HiSeq 150bp PE	Novogene
S2N_A_c	Discrete life stage	SSA2-Ng	Adults	mixed	Manihot esculenta var. Colombia	ERS3963679	ERR3653914	ERX3645930	PRJEB35304	Illumina TruSeq stranded mRNA; polyA enrichment	Illumina HiSeq 150bp PE	Novogene
S2N_E_a	Discrete life stage	SSA2-Ng	Eggs	mixed	Manihot esculenta var. Colombia	ERS3963680	ERR3653908	ERX3645924	PRJEB35304	Illumina TruSeq stranded mRNA; polyA enrichment	Illumina HiSeq 150bp PE	Novogene
S2N_E_b	Discrete life stage	SSA2-Ng	Eggs	mixed	Manihot esculenta var. Colombia	ERS3963681	ERR3653921	ERX3645937	PRJEB35304	Illumina TruSeq stranded mRNA; polyA enrichment	Illumina HiSeq 150bp PE	Novogene
S3N_2_co	Discrete life stage	SSA3-Ng	2nd instar	mixed	Manihot esculenta var. Colombia	ERS3963688	ERR3653942	ERX3645958	PRJEB35304	Illumina TruSeq stranded mRNA; polyA enrichment	Illumina HiSeq 150bp PE	Novogene
S3N_3_b	Discrete life stage	SSA3-Ng	3rd instar	mixed	Manihot esculenta var. Colombia	ERS3963689	ERR3653918	ERX3645934	PRJEB35304	Illumina TruSeq stranded mRNA; polyA enrichment	Illumina HiSeq 150bp PE	Novogene
S3N_4_c	Discrete life stage	SSA3-Ng	4th instar	mixed	Manihot esculenta var. Colombia	ERS3963690	ERR3653915	ERX3645931	PRJEB35304	Illumina TruSeq stranded mRNA; polyA enrichment	Illumina HiSeq 150bp PE	Novogene
S3N_A_a	Discrete life stage	SSA3-Ng	Adults	mixed	Manihot esculenta var. Colombia	ERS3963691	ERR3653943	ERX3645959	PRJEB35304	Illumina TruSeq stranded mRNA; polyA enrichment	Illumina HiSeq 150bp PE	Novogene
S3N_A_b	Discrete life stage	SSA3-Ng	Adults	mixed	Manihot esculenta var. Colombia	ERS3963692	ERR3653905	ERX3645921	PRJEB35304	Illumina TruSeq stranded mRNA; polyA enrichment	Illumina HiSeq 150bp PE	Novogene
S3N_A_c	Discrete life stage	SSA3-Ng	Adults	mixed	Manihot esculenta var. Colombia	ERS3963693	ERR3653930	ERX3645946	PRJEB35304	Illumina TruSeq stranded mRNA; polyA enrichment	Illumina HiSeq 150bp PE	Novogene
S3N_E_b	Discrete life stage	SSA3-Ng	Eggs	mixed	Manihot esculenta var. Colombia	ERS3963694	ERR3653936	ERX3645952	PRJEB35304	Illumina TruSeq stranded mRNA; polyA enrichment	Illumina HiSeq 150bp PE	Novogene
Eggs_1	Discrete life stage	Asia II-5	Egg	mixed	Manihot esculenta var. Colombia	ERS3963695	ERR4373993	ERX4317985	PRJEB39408	Illumina TruSeq stranded mRNA; polyA enrichment	NovaSeq 100bp PE	Macrogen Europe
Eggs_2	Discrete life stage	Asia II-5	Egg	mixed	Manihot esculenta var. Colombia	ERS3963696	ERR4373984	ERX4317976	PRJEB39408	Illumina TruSeq stranded mRNA; polyA enrichment	NovaSeq 100bp PE	Macrogen Europe
Eggs_3	Discrete life stage	Asia II-5	Egg	mixed	Manihot esculenta var. Colombia	ERS3963697	ERR4373991	ERX4317983	PRJEB39408	Illumina TruSeq stranded mRNA; polyA enrichment	NovaSeq 100bp PE	Macrogen Europe
I_II_instars_4	Discrete life stage	Asia II-5	1st+2nd instar	mixed	Manihot esculenta var. Colombia	ERS3963698	ERR4373990	ERX4317982	PRJEB39408	Illumina TruSeq stranded mRNA; polyA enrichment	NovaSeq 100bp PE	Macrogen Europe
I_II_instars_5	Discrete life stage	Asia II-5	1st+2nd instar	mixed	Manihot esculenta var. Colombia	ERS3963699	ERR4373982	ERX4317974	PRJEB39408	Illumina TruSeq stranded mRNA; polyA enrichment	NovaSeq 100bp PE	Macrogen Europe
I_II_instars_6	Discrete life stage	Asia II-5	1st+2nd instar	mixed	Manihot esculenta var. Colombia	ERS3963700	ERR4373988	ERX4317980	PRJEB39408	Illumina TruSeq stranded mRNA; polyA enrichment	NovaSeq 100bp PE	Macrogen Europe
III_IV_instars_7	Discrete life stage	Asia II-5	3rd +4th instar	mixed	Manihot esculenta var. Colombia	ERS3963701	ERR4373981	ERX4317973	PRJEB39408	Illumina TruSeq stranded mRNA; polyA enrichment	NovaSeq 100bp PE	Macrogen Europe
III_IV_instars_8	Discrete life stage	Asia II-5	3rd +4th instar	mixed	Manihot esculenta var. Colombia	ERS3963702	ERR4373989	ERX4317981	PRJEB39408	Illumina TruSeq stranded mRNA; polyA enrichment	NovaSeq 100bp PE	Macrogen Europe
III_IV_instars_9	Discrete life stage	Asia II-5	3rd +4th instar	mixed	Manihot esculenta var. Colombia	ERS3963703	ERR4373992	ERX4317984	PRJEB39408	Illumina TruSeq stranded mRNA; polyA enrichment	NovaSeq 100bp PE	Macrogen Europe
III+IV_instars_10	Discrete life stage	Asia II-5	3rd +4th instar	mixed	Manihot esculenta var. Colombia	ERS3963704	ERR4373980	ERX4317972	PRJEB39408	Illumina TruSeq stranded mRNA; polyA enrichment	NovaSeq 100bp PE	Macrogen Europe
IV_instars_11	Discrete life stage	Asia II-5	4th instar	mixed	Manihot esculenta var. Colombia	ERS3963705	ERR4373987	ERX4317979	PRJEB39408	Illumina TruSeq stranded mRNA; polyA enrichment	NovaSeq 100bp PE	Macrogen Europe
Youngadults_12	Discrete life stage	Asia II-5	Young adult	mixed	Manihot esculenta var. Colombia	ERS3963706	ERR4373983	ERX4317975	PRJEB39408	Illumina TruSeq stranded mRNA; polyA enrichment	NovaSeq 100bp PE	Macrogen Europe
Youngadults_13	Discrete life stage	Asia II-5	Young adult	mixed	Manihot esculenta var. Colombia	ERS3963707	ERR4373986	ERX4317978	PRJEB39408	Illumina TruSeq stranded mRNA; polyA enrichment	NovaSeq 100bp PE	Macrogen Europe
Youngadults_14	Discrete life stage	Asia II-5	Young adult	mixed	Manihot esculenta var. Colombia	ERS3963708	ERR4373985	ERX4317977	PRJEB39408	Illumina TruSeq stranded mRNA; polyA enrichment	NovaSeq 100bp PE	Macrogen Europe
Youngadults_15	Discrete life stage	Asia II-5	Young adult	mixed	Manihot esculenta var. Colombia	ERS3963709	ERR4373994	ERX4317986	PRJEB39408	Illumina TruSeq stranded mRNA; polyA enrichment	NovaSeq 100bp PE	Macrogen Europe
Legend - [BioProject, Population]
PRJEB28507, SSA1-SG1-Nigeria
PRJEB28507, SSA1-SG1-Uganda
PRJEB36965, SSA1-SG1, Uganda
PRJEB35304, SSA2-Nigeria
PRJEB35304, SSA3-Nigeria
PRJEB39408, Asia II-5

## Sheet: Table S5
Table S5: Transposable element family copy counts for Bemisia tabaci s.l. Summary of total TE family copy counts observed in six populations of B. tabaci s.l. Values shown are total genomic copies summed across each unique TE family. Values obtained from repeat masking (RepeatMasker) data analyzed with 'One code to find them all' (see “Methods'').
		SSA1-SG1-Ug (n=55)	SSA1-SG1-Ng (n=45)	SSA2-Ng (n=48)	SSA3-Ng (n=52)	Asia II-5 (n=50)	Uganda-1 (n=51)
DNA	Academ	246	2795	510	0	452	647
DNA	CMC-Chapaev-3	3942	3937	3873	5203	4214	1734
DNA	CMC-EnSpm	177	210	1681	3403	1146	1293
DNA	CMC-Transib	325	0	364	298	99	640
DNA	Crypton	0	0	0	0	0	190
DNA	Dada	113	123	0	279	0	0
DNA	DNA	5957	855	10318	15409	676	3587
DNA	En-Spm	152	0	0	958	263	0
DNA	Ginger	33	0	0	180	79	167
DNA	hAT	526	4240	532	1079	352	269
DNA	hAT-Ac	916	914	6822	1648	948	2729
DNA	hAT-Blackjack	2912	0	348	540	0	193
DNA	hAT-Charlie	0	0	0	0	165	0
DNA	hAT-hAT5	18243	15173	21473	15291	24102	14699
DNA	hAT-hATm	984	220	846	648	831	1142
DNA	hAT-hATw	2307	5964	4237	672	0	188
DNA	hAT-hATx	0	0	193	0	0	0
DNA	hAT-hobo	126	0	0	0	0	0
DNA	hAT-Tag1	4242	3697	4150	3787	3694	3273
DNA	hAT-Tip100	14028	19627	19642	15139	17410	16309
DNA	IS3EU	900	0	0	0	0	0
DNA	IS4EU	69	0	0	78	0	86
DNA	Maverick	19196	7612	8282	3931	14221	6067
DNA	MuDR	2386	5643	4043	16995	899	671
DNA	MULE-MuDR	20182	234	0	0	1527	17748
DNA	P	0	0	0	0	0	169
DNA	PIF-Harbinger	0	1182	66	1384	4737	0
DNA	PIF-ISL2EU	0	3644	0	0	84	0
DNA	PiggyBac	561	764	492	557	521	586
DNA	RC	7014	5860	13667	7530	10108	7579
DNA	Sola	2076	2003	1605	1899	3611	11456
DNA	TcMar	604	560	177	171	385	578
DNA	TcMar-Fot1	0	0	0	168	0	0
DNA	TcMar-Mariner	2498	2758	2163	2241	1851	2307
DNA	TcMar-Pogo	402	0	816	0	0	139
DNA	TcMar-Tc1	99	103	1396	0	1921	0
DNA	TcMar-Tc2	0	0	0	0	0	33335
DNA	TcMar-Tigger	354	532	774	438	646	481
DNA	Zator	10934	16131	8579	9653	10135	11985
LINE	CR1	599	0	0	0	101	0
LINE	CRE	0	0	0	174	0	0
LINE	Dong-R4	470	576	526	538	240	1053
LINE	I	201	982	8361	625	949	1768
LINE	I-Nimb	325	276	0	0	1254	342
LINE	Jockey	1358	1032	672	1659	8868	3631
LINE	L1	665	838	192	0	247	0
LINE	L1-Tx1	0	0	0	11882	0	0
LINE	L2	796	243	2375	544	113	707
LINE	LINE	837	0	0	0	239	40
LINE	Penelope	121	1164	930	1478	340	1015
LINE	R1	1402	783	1035	7434	1165	1434
LINE	R2	0	3835	0	0	0	0
LINE	RTE	0	6742	1710	5933	0	2154
LINE	RTE-BovB	12453	6299	18695	10062	7155	9346
LINE	RTE-RTE	0	0	0	369	109	0
LINE	RTE-X	0	157	0	0	0	188
LINE	Tad1	4449	0	2268	121	0	103
LTR	Copia	702	667	913	1589	2183	2887
LTR	DIRS	4724	0	0	0	164	0
LTR	ERV1	1533	288	419	2076	429	669
LTR	ERV4	0	0	0	0	367	0
LTR	ERVK	1404	0	1232	15	326	88
LTR	Gypsy	13567	2410	9321	28018	11128	4829
LTR	Pao	676	3545	930	1880	1615	2092
SINE	5S-Deu-L2	440	209	291	397	105	0
SINE	B4	0	0	0	191	0	0
SINE	ID	303	186	108	399	0	229
SINE	SINE	5210	11208	5071	3602	3307	3693
SINE	tRNA	1825	0	2065	1729	614	482
SINE	tRNA-Deu-L2	0	0	1400	1881	0	540
SINE	tRNA-L2	258	0	1540	112	0	1957
SINE	tRNA-V	0	0	0	4262	0	0
SINE	5S	185	202	311	0	286	0
TE Superfamilies identified		SSA1-SG1-Ug	SSA1-SG1-Ng	SSA2-Ng	SSA3-Ng	Asia II-5	Uganda-1
	DNA	31	25	26	27	27	29
	LINE	12	12	10	12	12	12
	LTR	6	4	5	5	7	5
	SINE	6	4	7	8	4	5
Legend - Number of TE copies

## Sheet: Table S6
Table S6: Distribution of OrthoFinder ortholog gene clusters (OGCs) from whole genome comparative analysis Values shown are total gene counts of each assigned category per individual species over all-inclusive OGCs. Assignment/taxonomic categories defined following whole genome analysis with Orthofinder while values were obtained directly from Orthofinder output (‘OrthoFinder.GeneCount.tsv’) pars…
Clustering assignment / Taxonomic hierarchy
Species	Single Copy	Multi-copy N:N:N	Patchy	Pancrustacea	Hexapoda	Hemiptera	Aleyrodidae	Bemisia	Non African	Species Specific	Other	Not clustered OGC	Total input genes
Tetranychus urticae	47	4176	2041	NA	NA	NA	NA	NA	NA	4110	3405	3892	10374
Strigamia maritima	47	4090	2125	NA	NA	NA	NA	NA	NA	1684	5144	1902	7946
Daphnia pulex	47	4919	2493	157	NA	NA	NA	NA	NA	10616	7921	4437	18232
Bombus terrestris	47	3371	1914	121	88	NA	NA	NA	NA	276	4090	674	5817
Tribolium castaneum	47	4048	2188	160	159	NA	NA	NA	NA	1371	5616	3001	7973
Bombyx mori	47	4078	2211	187	105	NA	NA	NA	NA	498	6248	1249	7126
Danaus plexippus	47	4082	2249	186	108	NA	NA	NA	NA	369	6490	1597	7041
Drosophila melanogaster	47	4016	2126	167	103	NA	NA	NA	NA	1235	4623	1630	7694
Anopheles gambiae	47	4015	2106	179	120	NA	NA	NA	NA	1229	4605	756	7696
Frankliniella occidentalis	47	6891	3484	239	162	NA	NA	NA	NA	3012	8049	1472	13835
Rhodnius prolixus	47	3955	2127	148	138	2	NA	NA	NA	1739	5102	1803	8156
Diaphorina citri	47	6098	3494	210	148	14	NA	NA	NA	2479	7135	1892	12490
Myzus persicae	47	7207	4396	301	184	19	NA	NA	NA	553	10928	275	12707
Acyrthosiphon pisum	47	5232	4306	253	117	16	NA	NA	NA	4410	18783	3031	14381
Trialeurodes vaporariorum	47	4133	2749	152	132	16	71	NA	NA	1509	7999	1467	8809
B. tabaci s.s (MED)	47	5396	3023	195	140	20	141	86	34	151	6066	485	9233
B. argentifolii (MEAM-1)	47	3963	2226	147	123	17	129	76	32	19	5233	65	6779
B. tabaci (SSA1-SG1-Ug)	47	4360	2355	165	117	23	125	81	NA	13	5356	68	7286
B. tabaci (SSA1-SG1-Ng)	47	4556	2607	174	150	28	129	81	NA	19	5766	104	7791
B. tabaci (SSA3-Ng)	47	4759	2628	178	142	18	124	94	NA	10	5344	119	8000
B. tabaci (SSA2-Ng)	47	4576	2548	166	129	16	125	83	NA	11	5157	70	7701
B. tabaci (Asia II-5)	47	4048	2320	153	135	13	105	88	65	24	5229	62	6998
B. tabaci (Uganda-1)	47	4979	2392	147	118	16	102	76	NA	85	4440	347	7962

## Sheet: Table S7
Table S7: Single pair mating cohorts Summary of the reproductive compatibility of B. tabaci s.l. populations used in this set of crossing experiments. N represents the number of replicates performed for each cross. Significantly different values (LSD) shown as lowercase letters were used to indicate statically significant differences (P < 0.05) for the multiple comparison of all 21 crosses (Tukey…
Crosses (3♂ X 1♀)	N	No. of progeny	No of females	% female progeny
F1 control crosses
SSA1-SG1-Ng♂ X SSA1-SG1-Ng♀	35	27 ± 2.8 ab	9.2 ± 1.8 a	33.9 ± 4.3 a
SSA1-SG1-Ug♂ X SSA1-SG1-Ug♀	26	24.4 ± 3.0 a	7.3 ± 1.6 a	29.9 ± 5.1 a
SSA2-Ng♂ X SSA2-Ng♀	18	55 ± 7.9 ab	13.8 ± 3.6 ab	25.1 ± 3.8 ab
SSA2-Ug♂ X SSA2-Ug♀	26	33.5 ± 4.1 ab	11.8 ± 2.6 ab	35.1 ± 4.5 ab
SSA3-Ng♂ X SSA3-Ng♀	36	45.5 ± 4.6 ab	20.3 ± 3.7 ab	44.6 ± 3.4 ab
F1 reciprocal allopatric crosses
SSA1-SG1-Ng♂ X SSA1-SG1-Ug♀	12	20.8 ± 3.8 ab	6.0 ± 2.0 a	28.9 ± 8.0 a
SSA1-SG1-Ug♂ X SSA1-SG1-Ng♀	6	14.5 ± 3.8 a	5.7 ± 2.7 a	39.1 ± 14.6 a
SSA2-Ng♂ X SSA2-Ug♀	2	9.5 ± 4.5 a	1.5 ± 1.4 a	15.8 ± 23.3 a
SSA2-Ug♂ X SSA2-Ng♀	6	40.8 ± 10.2 ab	12.8 ± 5.8 ab	31.4 ± 8.3 ab
SSA2-Ug♂ X SSA3-Ng♀	12	49.5 ± 8.7 ab	29.8 ± 9.4 b	60.3 ± 5.6 b
SSA3-Ng♂ X SSA2-Ug♀	17	30.6 ± 4.6 ab	13.8 ± 3.6 ab	43.7 ± 6.1 ab
SSA1-SG1-Ng♂ X SSA2-Ug♀	10	32.8 ± 6.4 ab	0.0 ± 0.0	0.0 ± 0.0
SSA2-Ug♂ X SSA1-SG1-Ng♀	12	36.7 ± 6.5 ab	0.0 ± 0.0	0.0 ± 0.0
SSA1-SG1-Ug♂ X SSA2-Ng♀	4	38.5 ± 11.8 ab	0.0 ± 0.0	0.0 ± 0.0
SSA2-Ng♂ X SSA1-SG1-Ug♀	2	15.5 ± 7.1 a	0.0 ± 0.0	0.0 ± 0.0
SSA1-SG1-Ug♂ X SSA3-Ng♀	11	31.0 ± 5.8 ab	0.0 ± 0.0	0.0 ± 0.0
SSA3-Ng♂ X SSA1-SG1-Ug♀	10	27.0 ± 5.3 ab	0.0 ± 0.0	0.0 ± 0.0
F1 reciprocal sympatric crosses
SSA2-Ng♂ X SSA3-Ng♀	7	54.3 ± 12.4 ab	27.3 ± 11.3 ab	50.3 ± 7.1 ab
SSA3-Ng♂ X SSA2-Ng♀	7	60.4 ± 13.8 b	11.4 ± 4.8 ab	18.9 ± 5.3 ab
SSA1-SG1-Ng♂ X SSA3-Ng♀	9	21.1 ± 4.4 ab	0.0 ± 0.0	0.0 ± 0.0
SSA3-Ng♂ X SSA1-SG1-Ng♀	9	21.4 ± 4.5 ab	0.0 ± 0.0	0.0 ± 0.0[1]

## Sheet: Table S8
Table S8: Group mating cohorts. Summary of the reproductive compatibility of B. tabaci s.l. populations used in this set of crossing experiments. N represents the number of replicates performed for each cross. Significantly different values (LSD) shown as lowercase letters were used to indicate statically significant differences (P < 0.05) for the multiple comparison of all 28 crosses (Tukey’s te…
Crosses (15♂ X 5♀)	N	No. of progeny	No of females	% female progeny
F1 control crosses
SSA1-SG1-Ng♂ X SSA1-SG1-Ng♀	6	50.2 ± 9.5 abcde	19.3 ± 4.6 abc	38.5 ± 7.2 abc
SSA1-SG1-Ug♂ X SSA1-SG1-Ug♀	6	26.8 ± 5.3 abc	9.3 ± 2.4 ab	34.8 ± 9.6 ab
SSA2-Ng♂ X SSA2-Ng♀	14	127.7 ± 15.4 def	45.6 ± 6.8 bcde	35.7 ± 2.9 bcde
SSA2-Ug♂ X SSA2-Ug♀	6	81.2 ± 15.1 bcdef	37.3 ± 8.5 bcde	46.0 ± 5.8 bcde
SSA3-Ng♂ X SSA3-Ng♀	9	51.8 ± 8.0 abcde	27.3 ± 5.2 abcd	52.8 ± 5.9 abcd
F1 reciprocal allopatric crosses
SSA1-SG1-Ng♂ X SSA1-SG1-Ug♀	3	20.0 ± 5.7 abc	8.7 ± 3.2 ab	43.3 ± 16.4 ab
SSA1-SG1-Ug♂ X SSA1-SG1-Ng♀	2	8.0 ± 3.2 ab	1.5 ± 1.0 a	18.8 ± 25.0 a
SSA2-Ng♂ X SSA2-Ug♀	3	72.3 ± 19.1 bcdef	29.0 ± 9.5 abcde	40.1 ± 8.5 abcde
SSA2-Ug♂ X SSA2-Ng♀	3	100.3 ± 26.2 cdef	33.0 ± 10.7 abcde	32.9 ± 6.9 abcde
SSA2-Ug♂ X SSA3-Ng♀	2	97.0 ± 31.1 bcdef	60.5 ± 23.5 bcde	62.4 ± 8.9 bcde
SSA3-Ng♂ X SSA2-Ug♀	3	36.7 ± 10.0 abcd	13.3 ± 4.6 ab	36.4 ± 11.7 ab
SSA1-SG1-Ug♂ X SSA2-Ng♀	3	69.3 ± 18.3 bcdef	0.0 ± 0.0	0.0 ± 0.0
SSA2-Ng♂ X SSA1-SG1-Ug♀	3	9.3 ± 3.0 a	0.0 ± 0.0	0.0 ± 0.0
F1 reciprocal sympatric crosses
SSA2-Ng♂ X SSA3-Ng♀	3	33.3 ± 9.1 abcde	14.0 ± 4.8 abc	42.0 ± 12.6 abc
SSA3-Ng♂ X SSA2-Ng♀	3	40.3 ± 10.9 abcde	10.0 ± 3.6 abc	24.8 ± 10.0 abc
SSA1-SG1-Ng♂ X SSA2-Ng♀	3	59.3 ± 15.8 abcdef	0.0 ± 0.0	0.0 ± 0.0
SSA2-Ng♂ X SSA1-SG1-Ng♀	3	69.3 ± 18.3 bcdef	0.0 ± 0.0	0.0 ± 0.0
F2 control crosses
SSA2-Ng♂ X (SSA3-Ng♂XSSA2-Ng♀)♀	3	121.7 ± 31.7 def	73.3 ± 23.2 cde	60.3 ± 6.5 cde
SSA3-Ng♂ X (SSA2-Ng♂XSSA3-Ng♀)♀	3	246.3 ± 63.4 ef	73.7 ± 23.3 cde	29.9 ± 4.3 cde
SSA2-Ng♂ X (SSA2-Ug♂XSSA2-Ng♀)♀	4	355.3 ± 79.0 f	151.3 ± 40.9 e	42.6 ± 3.4 e
SSA2-Ug♂ X (SSA2-Ng♂XSSA2-Ug♀)♀	4	64.0 ± 14.7 bcdef	30.3 ± 8.5 abcde	47.3 ± 8.0 abcde
SSA2-Ug♂ X (SSA3-Ng♂XSSA2-Ug♀)♀	3	46.0 ± 12.4 abcde	22.3 ± 7.4 abcd	48.6 ± 10.9 abcd
SSA3-Ng♂ X (SSA2-Ug♂XSSA3-Ng♀)♀	2	25.0 ± 8.6 abcd	9.5 ± 4.2 abc	38.0 ± 17.6 abc[2]

## Sheet: Table S9
Table S9: Mitochondrial phylogenetic analysis constituent species and populations Complete list of 32 populations used in phylogenetic tree construction utilizing 11 mitochondrial protein-coding genes.
S/N	Species/ Populations	Order	Family/superfamilies	Common names	Genome Accession
1	B. tabaci SSA1-SG1-Nigeria	Hemiptera	Aleyrodidae	NA	NA
2	B. tabaci SSA1-SG1-Uganda	Hemiptera	Aleyrodidae	NA	NA
3	B. tabaci SSA1-SG2-Kayingo	Hemiptera	Aleyrodidae	NA	NA
4	B. tabaci SSA1-SG3-Dar es Salaam	Hemiptera	Aleyrodidae	NA	NA
5	B. tabaci SSA2-Kiboga	Hemiptera	Aleyrodidae	NA	NA
6	B. tabaci SSA2-Nigeria	Hemiptera	Aleyrodidae	NA	NA
7	B. tabaci SSA3-Nigeria	Hemiptera	Aleyrodidae	NA	NA
8	B. tabaci Uganda-1	Hemiptera	Aleyrodidae	NA	NA
9	B. tabaci Asia II-5	Hemiptera	Aleyrodidae	NA	NA
10	B. argentifolii (MEAM1)	Hemiptera	Aleyrodidae	NA	KR559508.1
11	B. tabaci s.s (MED-ASL)	Hemiptera	Aleyrodidae	NA	MH205754.1
12	B. tabaci Asia I	Hemiptera	Aleyrodidae	NA	KJ778614.1
13	B. tabaci s.s (MED-Q1)	Hemiptera	Aleyrodidae	NA	MH714535.1
14	Bemisa afer	Hemiptera	Aleyrodidae	NA	NC_024056.1
15	Aleurocanthus spiniferus	Hemiptera	Aleyrodidae	Citrus spiny whitefly	KU761949.1
16	Aleurodicus dugesii	Hemiptera	Aleyrodidae	Giant whitefly	AY521251.1
17	Tetraleurodes acaciae	Hemiptera	Aleyrodidae	Acacia whitefly	AY521262.2
18	Trialeurodes vaporariorum	Hemiptera	Aleyrodidae	Greenhouse whitefly	NC_006280.1
19	Calophya californica	Hemiptera	Psylloidea	Jumping plant lice	NC_036302.1
20	Acyrthosiphon pisum	Hemiptera	Aphididae	Pea aphid	NC_011594.1
21	Cosmoscarta bispecularis	Hemiptera	Cercopoidea	Spittlebug	NC_040114.1
22	Olidiana ritcheriina	Hemiptera	Membracoidea	NA	NC_045207.1
23	Aphaena amabilis	Hemiptera	Fulgoridae	Planthopper	NC_045075.1
24	Nilaparvata lugens	Hemiptera	Delphacidae	Brown planthopper	NC_021748.1
25	Brontostoma colossus	Hemiptera	Reduviidae	Assassin bug	NC_024745.1
26	Rhodnius prolixus	Hemiptera	Reduviidae	Triatomid bug	NC_050328.1
27	Xenophyes cascus	Hemiptera	Peloridiidae	Moss bugs	NC_024622.1
28	Hemiodoecus leai	Hemiptera	Peloridiidae	Moss bugs	NC_025329.1
29	Tribolium castaneum	Coleoptera	Tenebrionidae	red flour beetle	NC_0030812

## Sheet: Table S10
Table S10: General genomic features of Candidatus Portiera aleyrodidarum strains from Bemisia tabaci s.l., B. tabaci s.s., and B. argentifolii Coding Sequences (CDS) are considered as incomplete if present frameshifts are derived from the sequencing platform used. For Portiera strains presented in this work, only the presence of pseudogenes annotated in the manually curated Portiera strain from B…
	Portiera strain
	MEAM1	MED-Q1	MED-Q2	SSA1-SG1-Ng	SSA1-SG1-Ug	SSA2-Ng	SSA3-Ng	Uganda-1	Asia II-5	Asia II-3	China 1
Chromosome	358242	357472	350928	353989	347068	359598	347370	349848	349014	354523	359359
Chromosome assembly coverage	255 [I]	41 [454/I]	>25 [I]	55	277	52	68	32	37	150 [I]	150 [I]
Episome	0	0	0	0	6448	0	0	0	12560	0	0
Episome assembly coverage	0	0	0	0	288	0	0	0	9	0	0
yidC-mnmEG copies	1	1	0	1	1	2	0	0	2	1	1
Genes	296	292	318	292	298	303	295	293	298	296	304
CDS (complete)	256	247	285	177	239	191	222	112	247	250	247
CDS (incomplete)*	--	--	--	75	18	72	26	140	10	--	--
rRNA	3	3	3	3	3	3	3	3	3	3	3
tRNA	33	33	32	33	33	33	33	33	33	32	32
tmRNA	1	1	0	1	1	1	1	1	1	1	1
Pseudogenes	3	7	0	7	7	7	7	7	7	9	20
Accession	CP003708	CP003835	CP003867	This work	This work	This work	This work	This work	This work	CP016327	CP016343
*Putatively frameshifted due to sequencing errors of PacBio Sequel
[I]: Illumina
[454]: Roche 454 GS-FLX

[truncated: 6 more sheets: Table S11, Table S12, Table S13, Table S14, Table S15, Table S16]
