# Supplementary material for: Comparative evolutionary analyses of eight whitefly Bemisia tabaci sensu lato genomes: cryptic species, agricultural pests and plant-virus vectors
Source: BMC Genomics. 2023 Jul 19;24:408. doi: 10.1186/s12864-023-09474-3 (PMC10357772; doi:10.1186/s12864-023-09474-3)
Supplement: Supplementary file 3 — Additional file 3. SignalP results for the α-glucosidase (GH13) of selected insect species. [file 12864_2023_9474_MOESM3_ESM.xlsx]

## Sheet: SSA1-SG1-UG
SignalP results for the alpha-glucosidase (GH13) in species B. tabaci SSA1-SG1 Uganda
#ID	NN_Cmax_score	NN_Cmax_pos	NN_Cmax_pred	NN_Ymax_score	NN_Ymax_pos	NN_Ymax_pred	NN_Smax_score	NN_Smax_pos	NN_Smax_pred	NN_Smean_score	NN_Smean_pred	NN_D_score	NN_D_pred	HMM_type	HMM_Cmax_score	HMM_Cmax_pos	HMM_Cmax_pred	HMM_Sprob_score	HMM_Sprob_pred
ENSSSA1UGT010045	0.102	24	N	0.149	24	N	0.866	11	N	0.359	N	0.254	N	Q	0	24	N	0	N
ENSSSA1UGT018524	0.157	20	N	0.094	20	N	0.287	9	N	0.101	N	0.098	N	Q	0	24	N	0	N
ENSSSA1UGT010069	0.438	41	Y	0.503	41	Y	0.905	30	Y	0.451	N	0.477	Y	Q	0.004	41	N	0.008	N
ENSSSA1UGT011292	0.44	22	Y	0.569	22	Y	0.983	2	Y	0.835	Y	0.702	Y	S	0.626	22	Y	0.821	Y
ENSSSA1UGT025164	0.15	332	N	0.123	173	N	0.736	164	N	0.056	N	0.09	N	Q	0	17	N	0	N
ENSSSA1UGT015453	0.108	191	N	0.059	537	N	0.747	527	N	0.007	N	0.033	N	Q	0	0	N	0	N
ENSSSA1UGT014032	0.95	20	Y	0.826	20	Y	0.981	13	Y	0.864	Y	0.845	Y	S	0.585	20	Y	0.595	Y
ENSSSA1UGT016299	0.858	26	Y	0.81	26	Y	0.997	16	Y	0.879	Y	0.844	Y	S	0.774	26	Y	0.96	Y
ENSSSA1UGT010306	0.364	21	Y	0.507	21	Y	0.949	544	Y	0.785	Y	0.646	Y	Q	0.121	21	N	0.185	N
ENSSSA1UGT006784	0.73	21	Y	0.732	21	Y	0.959	4	Y	0.822	Y	0.777	Y	Q	0.472	21	N	0.474	N
ENSSSA1UGT006882	0.728	23	Y	0.767	23	Y	0.986	14	Y	0.895	Y	0.831	Y	S	0.868	23	Y	0.98	Y
ENSSSA1UGT006887	0.534	24	Y	0.667	24	Y	0.996	13	Y	0.916	Y	0.791	Y	S	0.395	24	N	0.997	Y
ENSSSA1UGT006891	0.787	24	Y	0.767	24	Y	0.937	12	Y	0.79	Y	0.778	Y	S	0.746	24	Y	0.801	Y
ENSSSA1UGT025211	0.741	21	Y	0.756	21	Y	0.993	13	Y	0.919	Y	0.837	Y	S	0.807	21	Y	0.925	Y
ENSSSA1UGT010842	0.555	20	Y	0.674	20	Y	0.989	13	Y	0.89	Y	0.782	Y	S	0.18	19	N	0.53	Y
ENSSSA1UGT025021	0.164	31	N	0.065	31	N	0.185	4	N	0.058	N	0.061	N	Q	0	0	N	0	N
ENSSSA1UGT019557	0.45	396	Y	0.454	30	Y	0.988	10	Y	0.868	Y	0.661	Y	S	0.646	30	Y	0.737	Y
ENSSSA1UGT001714	0.79	21	Y	0.813	21	Y	0.994	13	Y	0.927	Y	0.87	Y	S	0.827	21	Y	0.984	Y
ENSSSA1UGT004576	0.974	23	Y	0.878	23	Y	0.961	7	Y	0.847	Y	0.862	Y	S	0.656	23	Y	0.661	Y
ENSSSA1UGT025211	0.741	21	Y	0.755	21	Y	0.994	13	Y	0.921	Y	0.838	Y	S	0.846	21	Y	0.971	Y
ENSSSA1UGT005585	0.775	19	Y	0.789	19	Y	0.979	2	Y	0.905	Y	0.847	Y	S	0.639	19	Y	0.863	Y
ENSSSA1UGT025074	0.238	58	N	0.221	58	N	0.861	38	N	0.272	N	0.247	N	Q	0.073	58	N	0.081	N
ENSSSA1UGT024998	0.369	66	Y	0.095	66	N	0.57	43	N	0.13	N	0.113	N	Q	0	66	N	0	N
ENSSSA1UGT025067	0.494	20	Y	0.635	20	Y	0.982	13	Y	0.885	Y	0.76	Y	S	0.741	20	Y	0.921	Y
ENSSSA1UGT025066	0.477	18	Y	0.624	18	Y	0.97	3	Y	0.901	Y	0.763	Y	S	0.755	18	Y	0.898	Y
ENSSSA1UGT019557	0.615	21	Y	0.7	21	Y	0.953	9	Y	0.867	Y	0.784	Y	S	0.531	21	Y	0.791	Y
ENSSSA1UGT025365	0.606	23	Y	0.626	23	Y	0.972	12	Y	0.839	Y	0.733	Y	S	0.605	23	Y	0.671	Y
ENSSSA1UGT007219	0.369	330	Y	0.237	22	N	0.889	3	Y	0.612	Y	0.424	N	Q	0.023	22	N	0.035	N
ENSSSA1UGT027758	0.779	21	Y	0.775	21	Y	0.985	13	Y	0.861	Y	0.818	Y	S	0.939	21	Y	0.982	Y
ENSSSA1UGT005142	0.565	24	Y	0.663	24	Y	0.985	15	Y	0.874	Y	0.769	Y	S	0.896	24	Y	0.92	Y
ENSSSA1UGT005322	0.219	285	N	0.126	12	N	0.4	56	N	0.2	N	0.163	N	Q	0	0	N	0	N
ENSSSA1UGT028143	0.605	37	Y	0.641	37	Y	0.912	26	Y	0.502	Y	0.571	Y	Q	0.001	37	N	0.001	N
ENSSSA1UGT028152	0.807	21	Y	0.814	21	Y	0.964	14	Y	0.902	Y	0.858	Y	S	0.663	21	Y	0.705	Y
ENSSSA1UGT028023	0.856	23	Y	0.814	23	Y	0.986	5	Y	0.875	Y	0.844	Y	S	0.496	23	N	0.518	Y
ENSSSA1UGT000696	0.387	27	Y	0.547	21	Y	0.994	14	Y	0.96	Y	0.753	Y	S	0.381	21	N	0.831	Y
ENSSSA1UGT028128	0.567	25	Y	0.691	25	Y	0.998	13	Y	0.943	Y	0.817	Y	S	0.36	25	N	0.952	Y
ENSSSA1UGT017754	0.449	451	Y	0.106	42	N	0.729	664	N	0.161	N	0.133	N	Q	0	0	N	0	N
ENSSSA1UGT025064	0.488	29	Y	0.255	54	N	0.888	45	Y	0.258	N	0.257	N	Q	0.006	54	N	0.007	N
ENSSSA1UGT007219	0.88	21	Y	0.829	21	Y	0.963	4	Y	0.868	Y	0.848	Y	Q	0.251	21	N	0.267	N
ENSSSA1UGT020483	0.327	19	Y	0.461	19	Y	0.955	12	Y	0.813	Y	0.637	Y	Q	0.002	18	N	0.003	N
ENSSSA1UGT020472	0.227	275	N	0.043	275	N	0.102	12	N	0.004	N	0.024	N	Q	0	0	N	0	N
ENSSSA1UGT006953	0.516	24	Y	0.642	24	Y	0.99	3	Y	0.892	Y	0.767	Y	S	0.415	24	N	0.727	Y
ENSSSA1UGT001243	0.94	17	Y	0.849	17	Y	0.991	2	Y	0.922	Y	0.886	Y	S	0.95	17	Y	0.986	Y
ENSSSA1UGT020455	0.273	25	N	0.444	25	Y	0.985	12	Y	0.903	Y	0.674	Y	S	0.251	24	N	0.609	Y
ENSSSA1UGT018537	0.803	21	Y	0.639	21	Y	0.953	1	Y	0.654	Y	0.647	Y	Q	0.288	21	N	0.455	N
ENSSSA1UGT029134	0.406	22	Y	0.573	22	Y	0.987	2	Y	0.892	Y	0.733	Y	S	0.557	20	Y	0.769	Y
ENSSSA1UGT010243	0.685	23	Y	0.583	23	Y	0.922	10	Y	0.628	Y	0.606	Y	Q	0.129	23	N	0.178	N
ENSSSA1UGT029333	0.273	17	N	0.195	17	N	0.66	1	N	0.219	N	0.207	N	Q	0.01	17	N	0.011	N
ENSSSA1UGT010197	0.864	21	Y	0.789	21	Y	0.925	2	Y	0.799	Y	0.794	Y	Q	0.017	21	N	0.017	N
ENSSSA1UGT006391	0.573	18	Y	0.666	18	Y	0.994	13	Y	0.956	Y	0.811	Y	S	0.514	18	Y	0.99	Y
Additional File 4 Legend: Detection of signal peptides using SignalP v3.0. Scores linked to Neural Network (NN - Column 2-14) and Hidden Markov Model (HMM - Column 15-20) calcualted for the prediction of signal peptides. The NN output comprises three different scores (C-max, S-max and Y-max). The D-score (column 13-14) is a simple average of the S-mean and Y-max score. The hidden Markov model (HM…

## Sheet: SSA1-SG1-NG
SignalP results for the alpha-glucosidase (GH13) in species B. tabaci SSA1-SG1 Nigeria
#ID	NN_Cmax_score	NN_Cmax_pos	NN_Cmax_pred	NN_Ymax_score	NN_Ymax_pos	NN_Ymax_pred	NN_Smax_score	NN_Smax_pos	NN_Smax_pred	NN_Smean_score	NN_Smean_pred	NN_D_score	NN_D_pred	HMM_type	HMM_Cmax_score	HMM_Cmax_pos	HMM_Cmax_pred	HMM_Sprob_score	HMM_Sprob_pred
ENSSSA1NGT018572	0.44	22	Y	0.569	22	Y	0.983	2	Y	0.835	Y	0.702	Y	S	0.626	22	Y	0.821	Y
ENSSSA1NGT002240	0.62	22	Y	0.675	22	Y	0.97	3	Y	0.841	Y	0.758	Y	S	0.666	22	Y	0.691	Y
ENSSSA1NGT010254	0.148	37	N	0.041	37	N	0.078	12	N	0.023	N	0.032	N	Q	0	0	N	0	N
ENSSSA1NGT009143	0.226	18	N	0.383	18	Y	0.923	12	Y	0.782	Y	0.582	Y	Q	0.002	18	N	0.003	N
ENSSSA1NGT006452	0.565	24	Y	0.691	24	Y	0.985	6	Y	0.914	Y	0.803	Y	S	0.252	24	N	0.567	Y
ENSSSA1NGT000989	0.517	18	Y	0.634	18	Y	0.993	13	Y	0.956	Y	0.795	Y	S	0.447	18	N	0.982	Y
ENSSSA1NGT021388	0.28	219	N	0.079	17	N	0.507	3	N	0.227	N	0.153	N	Q	0	0	N	0	N
ENSSSA1NGT011173	0.406	22	Y	0.574	22	Y	0.988	2	Y	0.894	Y	0.734	Y	S	0.653	20	Y	0.901	Y
ENSSSA1NGT025311	0.857	21	Y	0.857	21	Y	0.995	13	Y	0.942	Y	0.9	Y	S	0.829	21	Y	0.987	Y
ENSSSA1NGT012995	0.273	25	N	0.444	25	Y	0.984	6	Y	0.903	Y	0.673	Y	S	0.251	24	N	0.609	Y
ENSSSA1NGT018136	0.745	26	Y	0.747	26	Y	0.967	6	Y	0.827	Y	0.787	Y	S	0.742	26	Y	0.751	Y
ENSSSA1NGT001530	0.175	19	N	0.348	19	Y	0.943	2	Y	0.771	Y	0.559	Y	Q	0.151	19	N	0.213	N
ENSSSA1NGT018162	0.794	21	Y	0.752	21	Y	0.963	4	Y	0.818	Y	0.785	Y	Q	0.113	21	N	0.131	N
ENSSSA1NGT021405	0.365	21	Y	0.485	21	Y	0.966	13	Y	0.773	Y	0.629	Y	Q	0.169	21	N	0.241	N
ENSSSA1NGT000419	0.387	27	Y	0.547	21	Y	0.993	14	Y	0.959	Y	0.753	Y	S	0.381	21	N	0.831	Y
ENSSSA1NGT023563	0.333	271	Y	0.085	271	N	0.43	485	N	0.005	N	0.045	N	Q	0	0	N	0	N
ENSSSA1NGT008278	0.673	21	Y	0.748	21	Y	0.991	13	Y	0.927	Y	0.837	Y	S	0.631	21	Y	0.975	Y
ENSSSA1NGT008278	0.775	19	Y	0.788	19	Y	0.98	2	Y	0.906	Y	0.847	Y	S	0.638	19	Y	0.861	Y
ENSSSA1NGT003477	0.728	23	Y	0.77	23	Y	0.986	14	Y	0.892	Y	0.831	Y	S	0.868	23	Y	0.98	Y
ENSSSA1NGT008422	0.81	21	Y	0.805	21	Y	0.995	13	Y	0.92	Y	0.863	Y	S	0.856	21	Y	0.973	Y
ENSSSA1NGT024046	0.369	330	Y	0.237	22	N	0.89	3	Y	0.613	Y	0.425	N	Q	0.023	22	N	0.035	N
ENSSSA1NGT004694	0.15	332	N	0.124	173	N	0.742	164	N	0.057	N	0.09	N	Q	0	17	N	0	N
ENSSSA1NGT005640	0.555	20	Y	0.674	20	Y	0.989	13	Y	0.89	Y	0.782	Y	S	0.18	19	N	0.53	Y
ENSSSA1NGT021744	0.255	230	N	0.246	22	N	0.99	7	Y	0.8	Y	0.523	Y	Q	0.004	25	N	0.006	N
ENSSSA1NGT011066	0.605	37	Y	0.641	37	Y	0.912	26	Y	0.502	Y	0.571	Y	Q	0.001	37	N	0.001	N
ENSSSA1NGT019050	0.295	38	N	0.366	38	Y	0.834	27	N	0.305	N	0.335	N	Q	0	38	N	0	N
ENSSSA1NGT011100	0.822	28	Y	0.797	28	Y	0.969	11	Y	0.792	Y	0.795	Y	Q	0.306	28	N	0.342	N
ENSSSA1NGT021969	0.879	26	Y	0.703	26	Y	0.979	6	Y	0.719	Y	0.711	Y	Q	0.132	26	N	0.182	N
ENSSSA1NGT024314	0.229	219	N	0.064	25	N	0.411	1	N	0.102	N	0.083	N	Q	0	25	N	0	N
ENSSSA1NGT019132	0.92	21	Y	0.883	21	Y	0.968	2	Y	0.917	Y	0.9	Y	Q	0.359	21	N	0.359	N
ENSSSA1NGT026971	0.424	21	Y	0.561	21	Y	0.969	5	Y	0.827	Y	0.694	Y	S	0.619	21	Y	0.668	Y
ENSSSA1NGT022393	0.615	21	Y	0.7	21	Y	0.953	9	Y	0.867	Y	0.784	Y	S	0.531	21	Y	0.791	Y
ENSSSA1NGT018454	0.572	21	Y	0.62	21	Y	0.969	12	Y	0.861	Y	0.741	Y	S	0.748	21	Y	0.833	Y
ENSSSA1NGT002434	0.072	16	N	0.044	16	N	0.622	487	N	0.066	N	0.055	N	Q	0	0	N	0	N
ENSSSA1NGT014336	0.949	23	Y	0.885	23	Y	0.976	7	Y	0.872	Y	0.878	Y	S	0.853	23	Y	0.857	Y
ENSSSA1NGT017664	0.494	20	Y	0.636	20	Y	0.983	13	Y	0.887	Y	0.761	Y	S	0.73	20	Y	0.907	Y
ENSSSA1NGT017758	0.477	18	Y	0.624	18	Y	0.97	3	Y	0.901	Y	0.763	Y	S	0.755	18	Y	0.898	Y
ENSSSA1NGT017795	0.488	29	Y	0.255	54	N	0.887	45	Y	0.257	N	0.256	N	Q	0.006	54	N	0.007	N
ENSSSA1NGT003116	0.378	40	Y	0.452	40	Y	0.97	27	Y	0.398	N	0.425	N	Q	0.068	40	N	0.093	N
ENSSSA1NGT003202	0.524	24	Y	0.644	24	Y	0.984	15	Y	0.877	Y	0.761	Y	S	0.699	24	Y	0.715	Y
ENSSSA1NGT003328	0.577	21	Y	0.678	21	Y	0.992	13	Y	0.9	Y	0.789	Y	S	0.82	21	Y	0.989	Y

## Sheet: B. argentifolii (MEAM1)
SignalP results for the alpha-glucosidase (GH13) in species B. argentifolii
#ID	NN_Cmax_score	NN_Cmax_pos	NN_Cmax_pred	NN_Ymax_score	NN_Ymax_pos	NN_Ymax_pred	NN_Smax_score	NN_Smax_pos	NN_Smax_pred	NN_Smean_score	NN_Smean_pred	NN_D_score	NN_D_pred	HMM_type	HMM_Cmax_score	HMM_Cmax_pos	HMM_Cmax_pred	HMM_Sprob_score	HMM_Sprob_pred
ENSMEAMV2T009839	0.231	112	N	0.328	19	N	0.93	2	Y	0.791	Y	0.56	Y	Q	0.096	19	N	0.108	N
ENSMEAMV2T005324	0.728	23	Y	0.761	23	Y	0.986	14	Y	0.894	Y	0.827	Y	S	0.868	23	Y	0.98	Y
ENSMEAMV2T005323	0.562	24	Y	0.681	24	Y	0.988	15	Y	0.904	Y	0.793	Y	S	0.533	24	Y	0.995	Y
ENSMEAMV2T005321	0.861	23	Y	0.773	23	Y	0.944	4	Y	0.788	Y	0.78	Y	S	0.514	23	Y	0.55	Y
ENSMEAMV2T010340	0.291	23	N	0.448	23	Y	0.974	13	Y	0.771	Y	0.61	Y	S	0.627	23	Y	0.696	Y
ENSMEAMV2T006543	0.706	20	Y	0.777	20	Y	0.993	2	Y	0.943	Y	0.86	Y	S	0.875	20	Y	0.885	Y
ENSMEAMV2T008179	0.838	23	Y	0.78	23	Y	0.963	7	Y	0.787	Y	0.784	Y	S	0.742	23	Y	0.766	Y
ENSMEAMV2T016489	0.276	20	N	0.022	37	N	0.061	1	N	0.022	N	0.022	N	Q	0	0	N	0	N
ENSMEAMV2T014276	0.261	25	N	0.435	25	Y	0.991	7	Y	0.862	Y	0.648	Y	Q	0.018	25	N	0.023	N
ENSMEAMV2T024782	0.279	38	N	0.387	38	Y	0.903	29	Y	0.344	N	0.365	N	Q	0	38	N	0	N
ENSMEAMV2T024777	0.834	21	Y	0.787	21	Y	0.951	2	Y	0.822	Y	0.805	Y	Q	0.094	21	N	0.094	N
ENSMEAMV2T012670	0.438	21	Y	0.49	21	Y	0.822	2	N	0.629	Y	0.56	Y	Q	0.036	21	N	0.04	N
ENSMEAMV2T004474	0.219	408	N	0.171	79	N	0.713	66	N	0.081	N	0.126	N	Q	0	0	N	0	N
ENSMEAMV2T004359	0.676	22	Y	0.628	22	Y	0.984	3	Y	0.737	Y	0.682	Y	S	0.608	22	Y	0.77	Y
ENSMEAMV2T010773	0.287	20	N	0.403	25	Y	0.981	12	Y	0.899	Y	0.651	Y	Q	0.315	24	N	0.485	N
ENSMEAMV2T000084	0.641	35	Y	0.747	35	Y	0.976	30	Y	0.595	Y	0.671	Y	Q	0.317	35	N	0.321	N
ENSMEAMV2T000098	0.155	44	N	0.347	44	Y	0.97	33	Y	0.458	N	0.403	N	Q	0.004	44	N	0.005	N
ENSMEAMV2T020349	0.317	363	N	0.09	910	N	0.643	907	N	0.013	N	0.051	N	Q	0	0	N	0	N
ENSMEAMV2T018886	0.204	45	N	0.351	45	Y	0.971	32	Y	0.527	Y	0.439	Y	Q	0.239	45	N	0.297	N
ENSMEAMV2T018873	0.477	18	Y	0.624	18	Y	0.97	3	Y	0.901	Y	0.763	Y	S	0.755	18	Y	0.898	Y
ENSMEAMV2T018879	0.315	20	N	0.496	20	Y	0.964	13	Y	0.872	Y	0.684	Y	S	0.476	20	N	0.904	Y
ENSMEAMV2T010340	0.688	21	Y	0.746	21	Y	0.963	4	Y	0.887	Y	0.816	Y	S	0.371	21	N	0.53	Y
ENSMEAMV2T014414	0.343	51	Y	0.177	51	N	0.773	33	N	0.253	N	0.215	N	Q	0	51	N	0	N
ENSMEAMV2T017777	0.182	272	N	0.121	57	N	0.763	40	N	0.23	N	0.175	N	Q	0.001	57	N	0.002	N
ENSMEAMV2T017771	0.219	285	N	0.155	12	N	0.427	3	N	0.234	N	0.194	N	Q	0	0	N	0	N
ENSMEAMV2T017749	0.394	24	Y	0.519	24	Y	0.956	13	Y	0.794	Y	0.657	Y	S	0.834	24	Y	0.87	Y
ENSMEAMV2T016100	0.705	19	Y	0.754	19	Y	0.971	4	Y	0.907	Y	0.83	Y	S	0.472	19	N	0.631	Y
ENSMEAMV2T016091	0.686	21	Y	0.726	21	Y	0.991	13	Y	0.907	Y	0.816	Y	S	0.672	21	Y	0.864	Y
ENSMEAMV2T016091	0.61	21	Y	0.688	21	Y	0.994	13	Y	0.92	Y	0.804	Y	S	0.712	21	Y	0.945	Y
ENSMEAMV2T025954	0.197	322	N	0.06	36	N	0.129	12	N	0.033	N	0.047	N	Q	0	0	N	0	N
ENSMEAMV2T026084	0.775	17	Y	0.723	17	Y	0.98	2	Y	0.783	Y	0.753	Y	S	0.876	17	Y	0.893	Y
ENSMEAMV2T005642	0.625	21	Y	0.663	21	Y	0.975	3	Y	0.894	Y	0.778	Y	S	0.691	21	Y	0.77	Y
ENSMEAMV2T001237	0.369	380	Y	0.114	19	N	0.646	628	N	0.199	N	0.157	N	Q	0	19	N	0	N
ENSMEAMV2T017272	0.502	21	Y	0.44	21	Y	0.787	4	N	0.525	Y	0.482	Y	Q	0.016	21	N	0.03	N
ENSMEAMV2T017276	0.592	24	Y	0.716	24	Y	0.991	6	Y	0.932	Y	0.824	Y	S	0.226	24	N	0.554	Y
ENSMEAMV2T007604	0.435	23	Y	0.598	23	Y	0.985	10	Y	0.894	Y	0.746	Y	Q	0.128	23	N	0.25	N
ENSMEAMV2T009818	0.362	21	Y	0.484	21	Y	0.961	7	Y	0.771	Y	0.628	Y	Q	0.163	21	N	0.258	N
ENSMEAMV2T023826	0.344	76	Y	0.229	76	N	0.522	72	N	0.059	N	0.144	N	Q	0	0	N	0	N
ENSMEAMV2T023830	0.605	37	Y	0.641	37	Y	0.913	26	Y	0.503	Y	0.572	Y	Q	0.001	37	N	0.001	N
ENSMEAMV2T025707	0.44	22	Y	0.569	22	Y	0.983	2	Y	0.835	Y	0.702	Y	S	0.626	22	Y	0.821	Y
ENSMEAMV2T016408	0.52	21	Y	0.597	21	Y	0.945	8	Y	0.834	Y	0.716	Y	Q	0.105	21	N	0.225	N
ENSMEAMV2T025322	0.322	392	Y	0.128	26	N	0.496	4	N	0.192	N	0.16	N	Q	0	26	N	0	N
ENSMEAMV2T016114	0.542	21	Y	0.665	21	Y	0.993	14	Y	0.948	Y	0.807	Y	S	0.693	21	Y	0.992	Y
ENSMEAMV2T009837	0.314	14	N	0.182	14	N	0.376	13	N	0.123	N	0.153	N	Q	0	16	N	0	N
ENSMEAMV2T009842	0.33	315	Y	0.19	315	N	0.252	1	N	0.011	N	0.101	N	Q	0	0	N	0	N
ENSMEAMV2T023111	0.538	21	Y	0.652	21	Y	0.989	5	Y	0.873	Y	0.762	Y	S	0.846	21	Y	0.956	Y
ENSMEAMV2T015456	0.745	26	Y	0.746	26	Y	0.968	6	Y	0.826	Y	0.786	Y	Q	0.425	26	N	0.43	N
ENSMEAMV2T019639	0.077	20	N	0.026	31	N	0.129	30	N	0.027	N	0.027	N	Q	0	0	N	0	N

## Sheet: Drosophila melanogaster
SignalP results for the alpha-glucosidase (GH13) in species Drosophila melanogaster
#ID	NN_Cmax_score	NN_Cmax_pos	NN_Cmax_pred	NN_Ymax_score	NN_Ymax_pos	NN_Ymax_pred	NN_Smax_score	NN_Smax_pos	NN_Smax_pred	NN_Smean_score	NN_Smean_pred	NN_D_score	NN_D_pred	HMM_type	HMM_Cmax_score	HMM_Cmax_pos	HMM_Cmax_pred	HMM_Sprob_score	HMM_Sprob_pred
FBtr0088759_D.melanogaster	0.89	20	Y	0.825	20	Y	0.971	14	Y	0.919	Y	0.872	Y	S	0.925	20	Y	0.996	Y
FBtr0088758_D.melanogaster	0.634	20	Y	0.691	20	Y	0.996	13	Y	0.954	Y	0.822	Y	S	0.972	20	Y	1	Y
FBtr0088748_D.melanogaster	0.434	21	Y	0.57	21	Y	0.999	14	Y	0.969	Y	0.77	Y	S	0.402	21	N	1	Y
FBtr0088749_D.melanogaster	0.959	23	Y	0.91	23	Y	0.995	13	Y	0.938	Y	0.924	Y	S	0.945	23	Y	1	Y
FBtr0088747_D.melanogaster	0.801	24	Y	0.764	24	Y	0.983	4	Y	0.833	Y	0.799	Y	S	0.668	24	Y	0.999	Y
FBtr0088752_D.melanogaster	0.66	20	Y	0.747	20	Y	0.983	1	Y	0.929	Y	0.838	Y	S	0.722	20	Y	1	Y
FBtr0345489_D.melanogaster	0.757	26	Y	0.756	26	Y	0.961	12	Y	0.816	Y	0.786	Y	S	0.919	26	Y	0.994	Y
FBtr0346647_D.melanogaster	0.573	24	Y	0.678	24	Y	0.993	13	Y	0.965	Y	0.821	Y	S	0.465	26	N	1	Y
FBtr0087117_D.melanogaster	0.544	20	Y	0.665	20	Y	0.984	5	Y	0.921	Y	0.793	Y	S	0.955	20	Y	1	Y
FBtr0345521_D.melanogaster	0.94	19	Y	0.882	19	Y	0.994	3	Y	0.937	Y	0.909	Y	S	0.988	19	Y	1	Y
FBtr0086983_D.melanogaster	0.961	19	Y	0.888	19	Y	0.99	3	Y	0.923	Y	0.906	Y	S	0.988	19	Y	1	Y
FBtr0331344_D.melanogaster	0.051	29	N	0.02	29	N	0.023	1	N	0.015	N	0.017	N	Q	0	0	N	0	N
FBtr0080275_D.melanogaster	0.565	20	Y	0.655	20	Y	0.977	5	Y	0.88	Y	0.768	Y	S	0.936	20	Y	0.975	Y
FBtr0473588_D.melanogaster	0.516	22	Y	0.638	22	Y	0.992	13	Y	0.895	Y	0.767	Y	S	0.738	22	Y	0.992	Y

## Sheet: Acyrthosiphon pisum
SignalP results for the alpha-glucosidase (GH13) in species Acyrthosiphon pisum
#ID	NN_Cmax_score	NN_Cmax_pos	NN_Cmax_pred	NN_Ymax_score	NN_Ymax_pos	NN_Ymax_pred	NN_Smax_score	NN_Smax_pos	NN_Smax_pred	NN_Smean_score	NN_Smean_pred	NN_D_score	NN_D_pred	HMM_type	HMM_Cmax_score	HMM_Cmax_pos	HMM_Cmax_pred	HMM_Sprob_score	HMM_Sprob_pred
ACYPI002020-RA	0.167	63	N	0.073	33	N	0.148	1	N	0.058	N	0.066	N	Q	0	0	N	0	N
ACYPI000002-RA	0.532	22	Y	0.626	22	Y	0.982	4	Y	0.836	Y	0.731	Y	Q	0.133	22	N	0.159	N
ACYPI007467-RA	0.949	20	Y	0.884	20	Y	0.98	4	Y	0.906	Y	0.895	Y	S	0.762	20	Y	0.788	Y
ACYPI000768-RA	0.603	21	Y	0.503	21	Y	0.925	1	Y	0.546	Y	0.524	Y	Q	0.064	21	N	0.065	N
ACYPI002659-RA	0.953	20	Y	0.856	20	Y	0.971	2	Y	0.864	Y	0.86	Y	Q	0.375	20	N	0.49	N
ACYPI001772-RA	0.643	17	Y	0.63	17	Y	0.823	4	N	0.677	Y	0.654	Y	Q	0.041	17	N	0.049	N
ACYPI008964-RA	0.536	23	Y	0.597	23	Y	0.973	13	Y	0.748	Y	0.673	Y	Q	0.216	23	N	0.268	N
ACYPI009042-RA	0.851	22	Y	0.792	22	Y	0.968	6	Y	0.829	Y	0.81	Y	Q	0.314	22	N	0.488	N
ACYPI007753-RA	0.667	26	Y	0.706	26	Y	0.98	10	Y	0.844	Y	0.775	Y	S	0.486	26	N	0.569	Y
ACYPI003132-RA	0.685	17	Y	0.704	17	Y	0.988	13	Y	0.952	Y	0.828	Y	Q	0.054	17	N	0.077	N
ACYPI007122-RA	0.906	17	Y	0.831	17	Y	0.989	13	Y	0.942	Y	0.886	Y	Q	0.222	17	N	0.235	N
ACYPI006558-RA	0.3	18	N	0.05	594	N	0.337	582	N	0.009	N	0.029	N	Q	0	18	N	0	N
ACYPI002724-RA	0.65	20	Y	0.644	20	Y	0.974	13	Y	0.866	Y	0.755	Y	Q	0.003	20	N	0.004	N
Q0H3F1_ACYPI_SUC1	0.498	22	Y	0.612	22	Y	0.984	4	Y	0.85	Y	0.731	Y	Q	0.297	22	N	0.354	N

## Sheet: Anopheles gambiae
SignalP results for the alpha-glucosidase (GH13) in species Anopheles gambiae
#ID	NN_Cmax_score	NN_Cmax_pos	NN_Cmax_pred	NN_Ymax_score	NN_Ymax_pos	NN_Ymax_pred	NN_Smax_score	NN_Smax_pos	NN_Smax_pred	NN_Smean_score	NN_Smean_pred	NN_D_score	NN_D_pred	HMM_type	HMM_Cmax_score	HMM_Cmax_pos	HMM_Cmax_pred	HMM_Sprob_score	HMM_Sprob_pred
AGAP008963-RA_A.gambiae	0.439	22	Y	0.571	22	Y	0.996	13	Y	0.949	Y	0.76	Y	S	0.86	22	Y	1	Y
AGAP008964-RA_A.gambiae	0.43	21	Y	0.577	21	Y	0.988	3	Y	0.854	Y	0.715	Y	S	0.432	21	N	1	Y
AGAP008965-RA_A.gambiae	0.951	34	Y	0.931	34	Y	0.996	24	Y	0.835	Y	0.883	Y	S	0.514	33	Y	0.997	Y
AGAP008962-RA_A.gambiae	0.616	24	Y	0.716	24	Y	0.997	14	Y	0.914	Y	0.815	Y	S	0.819	24	Y	0.999	Y
AGAP012399-RA_A.gambiae	0.393	27	Y	0.58	27	Y	0.97	7	Y	0.917	Y	0.748	Y	S	0.336	27	N	0.922	Y
AGAP012400-RA_A.gambiae	0.939	20	Y	0.904	20	Y	0.997	13	Y	0.959	Y	0.931	Y	S	0.961	20	Y	1	Y
AGAP011939-RA_A.gambiae	0.721	24	Y	0.705	24	Y	0.987	12	Y	0.924	Y	0.814	Y	S	0.724	24	Y	0.977	Y
AGAP002102-RA_A.gambiae	0.825	20	Y	0.798	20	Y	0.977	1	Y	0.856	Y	0.827	Y	S	0.852	20	Y	1	Y
AGAP012401-RA_A.gambiae	0.866	20	Y	0.852	20	Y	0.991	4	Y	0.963	Y	0.908	Y	S	0.934	20	Y	1	Y
AGAP000022-RA_A.gambiae	0.094	28	N	0.023	28	N	0.029	2	N	0.016	N	0.019	N	Q	0	0	N	0	N

## Sheet: Bombus terrestris
SignalP results for the alpha-glucosidase (GH13) in species Bombus terrestris
#ID	NN_Cmax_score	NN_Cmax_pos	NN_Cmax_pred	NN_Ymax_score	NN_Ymax_pos	NN_Ymax_pred	NN_Smax_score	NN_Smax_pos	NN_Smax_pred	NN_Smean_score	NN_Smean_pred	NN_D_score	NN_D_pred	HMM_type	HMM_Cmax_score	HMM_Cmax_pos	HMM_Cmax_pred	HMM_Sprob_score	HMM_Sprob_pred
XM_003395866.3_B.terrestris	0.658	21	Y	0.567	47	Y	0.946	40	Y	0.574	Y	0.571	Y	A	0.187	47	N	0.28	N
XM_020863006.1_B.terrestris	0.879	23	Y	0.854	23	Y	0.998	13	Y	0.932	Y	0.893	Y	S	0.88	23	Y	0.999	Y
XM_003403266.3_B.terrestris	0.632	19	Y	0.71	19	Y	0.991	4	Y	0.954	Y	0.832	Y	S	0.822	19	Y	0.999	Y
XM_003402177.3_B.terrestris	0.632	19	Y	0.71	19	Y	0.991	4	Y	0.954	Y	0.832	Y	S	0.822	19	Y	0.999	Y
XM_012309279.2_B.terrestris	0.263	18	N	0.457	18	Y	0.99	3	Y	0.951	Y	0.704	Y	S	0.927	18	Y	0.998	Y

## Sheet: Danaus plexippus
SignalP results for the alpha-glucosidase (GH13) in species Danaus plexippus
#ID	NN_Cmax_score	NN_Cmax_pos	NN_Cmax_pred	NN_Ymax_score	NN_Ymax_pos	NN_Ymax_pred	NN_Smax_score	NN_Smax_pos	NN_Smax_pred	NN_Smean_score	NN_Smean_pred	NN_D_score	NN_D_pred	HMM_type	HMM_Cmax_score	HMM_Cmax_pos	HMM_Cmax_pred	HMM_Sprob_score	HMM_Sprob_pred
DPOGS214723-TA_D.plexippus	0.101	17	N	0.026	34	N	0.058	1	N	0.016	N	0.021	N	Q	0	0	N	0	N
DPOGS210044-TA_D.plexippus	0.642	18	Y	0.735	18	Y	0.981	1	Y	0.925	Y	0.83	Y	S	0.446	18	N	1	Y
DPOGS201306-TA_D.plexippus	0.052	29	N	0.041	29	N	0.093	24	N	0.038	N	0.039	N	Q	0	0	N	0	N
DPOGS201307-TA_D.plexippus	0.767	17	Y	0.747	17	Y	0.978	1	Y	0.815	Y	0.781	Y	S	0.903	17	Y	0.987	Y
DPOGS201308-TA_D.plexippus	0.045	32	N	0.068	37	N	0.207	27	N	0.061	N	0.064	N	Q	0	0	N	0	N

## Sheet: Tribolium castaneum
SignalP results for the alpha-glucosidase (GH13) in species Tribolium castaneum
#ID	NN_Cmax_score	NN_Cmax_pos	NN_Cmax_pred	NN_Ymax_score	NN_Ymax_pos	NN_Ymax_pred	NN_Smax_score	NN_Smax_pos	NN_Smax_pred	NN_Smean_score	NN_Smean_pred	NN_D_score	NN_D_pred	HMM_type	HMM_Cmax_score	HMM_Cmax_pos	HMM_Cmax_pred	HMM_Sprob_score	HMM_Sprob_pred
TC008358_001_T.castaneum	0.887	21	Y	0.868	21	Y	0.991	13	Y	0.95	Y	0.909	Y	S	0.869	21	Y	1	Y
TC008359_001_T.castaneum	0.853	21	Y	0.853	21	Y	0.994	13	Y	0.955	Y	0.904	Y	S	0.915	21	Y	1	Y
TC008357_001_T.castaneum	0.852	21	Y	0.854	21	Y	0.985	13	Y	0.943	Y	0.898	Y	S	0.873	21	Y	1	Y
TC009845_001_T.castaneum	0.028	23	N	0.015	35	N	0.021	11	N	0.014	N	0.014	N	Q	0	0	N	0	N

## Sheet: Bombyx mori
SignalP results for the alpha-glucosidase (GH13) in species Bombyx mori
#ID	NN_Cmax_score	NN_Cmax_pos	NN_Cmax_pred	NN_Ymax_score	NN_Ymax_pos	NN_Ymax_pred	NN_Smax_score	NN_Smax_pos	NN_Smax_pred	NN_Smean_score	NN_Smean_pred	NN_D_score	NN_D_pred	HMM_type	HMM_Cmax_score	HMM_Cmax_pos	HMM_Cmax_pred	HMM_Sprob_score	HMM_Sprob_pred
BGIBMGA005068-RA_B_mori	0.102	22	N	0.037	22	N	0.167	3	N	0.053	N	0.045	N	Q	0	22	N	0	N
BGIBMGA003055-RA_B.mori	0.874	17	Y	0.823	17	Y	0.968	3	Y	0.842	Y	0.832	Y	S	0.952	17	Y	0.966	Y
BGIBMGA003056-RA_B.mori	0.676	17	Y	0.739	17	Y	0.987	1	Y	0.947	Y	0.843	Y	S	0.87	17	Y	0.998	Y
BGIBMGA003057-RA_B.mori	0.576	21	Y	0.693	21	Y	0.996	15	Y	0.952	Y	0.822	Y	S	0.965	21	Y	0.979	Y

[truncated: 3 more sheets: Daphnia pulex, Tetranychus urticae, Rhodnius prolixus]
